# Supplementary material for: Cardioprotective Chinese herbs and antiretroviral drug metabolism: a systematic review of in vitro evidence
Source: Front Pharmacol. 2025 Nov 20;16:1627058. doi: 10.3389/fphar.2025.1627058 (PMC12675451; doi:10.3389/fphar.2025.1627058)
Supplement: Supplementary file 1 [file Table2.xlsx]

## Sheet: Supplementary Table 2
Supplementary Table 2. Search Filters, Parameters, and Results from PubMed for Studies Published Between 1993 and 31st May 2024
No.	Filter	Parameters	Results
45		#23 AND #44	119
44		#36 OR #43	228994
43		#37 OR #38 OR #39 OR #40 OR #41 OR #42	208949
42	Title/ Abstract	Angustone OR Coumarins OR Dehydroglyasperin OR Flavonoid compound OR Glabridin OR Glyasperin OR Glycyrrhetinic acid OR Glycyrrhizin OR Glycyuralin OR Herniarin OR Kaempferol OR Licocoumarone OR Licoricidin OR Liquiritin OR Topazolin OR Triterpenoid saponin OR Umbelliferone	20841
41	Title/ Abstract	Angelica polysaccharides OR Angelicosides Butylenephthalide OR Butylidenephthalide OR Butylphthalide OR Camphene OR Cnidilin OR Ferulic acid OR Furfural OR Imperatorin OR Ligustilide OR Phenolic compound OR Phthalide OR Propionic acid OR Senkyunolide	26025
40	Title/ Abstract	Butyl phthalide OR Butylidenephthalide OR Caffeic acid OR Chuanxiongnolide OR Chuanxiongzine OR Cnidilid OR Ferulic acid OR Ligustilide OR Linoleic acid OR Neocnidilide OR Palmitic acid OR Protocatechuic acid OR Scopoletin OR Sedanonic acid OR Senkyunolide OR Trimethylamine OR Vanillic acid	54866
39	Title/ Abstract	AMP OR Atractylenolactam OR Atractylenolide OR Atractylenother OR Atractylmacrols OR Atractylon OR Biatractylenolide OR Biepiasterolide OR Caffeic acid OR Camphor OR Ferulic acid OR Flavone OR Flavonone OR Protocatechuic acid OR Scopoletin	106452
38	Title/ Abstract	Acetylastragaloside OR Astragaloside OR Calycosin OR Cycloastragenol OR Formononetin OR Isomucronulatol OR Isorhamnetin OR Kaempferol OR Pratensein OR Quercetin	33229
37	Title/ Abstract	Caffeic acid OR Cryptotanshinone OR Danshensu OR Dihydrotanshinone OR Hydroxysafflor yellow OR Isotanshinone OR Lithospermic OR Protocatechuic OR Rosmarinic acid OR Salvianolic acid OR Tanshinone	17533
36		#24 OR #25 OR #26 OR #27 OR #28 OR #29 OR #30 OR #31 OR #32 OR #33 OR #34 OR #35	25455
35	Title/ Abstract	Liquorice OR Liquorices OR Licorice OR Licorices OR Glycyrrhiza glabra OR gan cao OR gan-cao OR gancao OR gan caos OR cao, gan OR gan zao OR gan zaos OR zaos, gan OR Glycyrrhiza uralenses OR uralenses, Glycyrrhiza OR Chinese Licorice OR Chinese Licorices OR Licorice, Chinese OR Licorices, Chinese OR glycyrrhiza extract OR Glycyrrhiza uralensis root extract OR Glycyrrhiza inflata root extract OR l…	14436
34	MeSH Terms; Supplementary Concept	Glycyrrhiza OR Glycyrrhiza uralensis OR Glycyrrhiza glabra extract	3353
33	Title/ Abstract	dang gui OR danggui OR Angelica sinenses OR sinenses, Angelica OR dang-gui OR dong quai OR tang-kuei OR Angelica sinensis root OR Angelica sinensis root extract OR Angelica sinensis extract OR radix Angelicae sinensis extract OR danggui extract OR danggui root extract	783
32	MeSH Terms; Supplementary Concept	Angelica sinensis OR angelicae sinensis extract	726
31	Title/ Abstract	chuan xiong OR chuan-xiong OR chuanxiong OR Ligusticums OR Lovage, Alpine OR Alpine Lovage OR Alpine Lovages OR Lovages, Alpine OR Ligusticum sinense subsp. chuanxiong root OR chuanxiong extract OR chuanxiong root extract	1008
30	MeSH Terms; Supplementary Concept	Ligusticum OR chuangxiong extract	440
29	Title/ Abstract	bai zhu OR bai-zhu OR baizhu OR Atractylode OR Jutsu OR Jutsus OR Atractylodes lancea OR Atractylodes lanceas OR lanceas, Atractylodes OR baizhu extract OR baizhu root extract	568
28	MeSH Terms	Atractylodes	524
27	Title/ Abstract	huang qi OR huang-qi OR Astragalus mongholicus OR Astragalus membranaceus OR huangqi OR Astragalus propinquus root OR Astragalus membranaceus root OR Phaca membranacea root OR Mo Jia Huang Qi OR Astragalus propinquus OR Astragalus root OR Astragalus membranaceus root powder OR Astragalus membranaceus root extract OR Astragalus mongholicus Bunge OR RAH extract OR Radix Astragali seu Hedysari OR Ra…	3156
26	MeSH Terms; Supplementary Concept	Astragalus propinquus OR Huang Qi	1230
25	Title/ Abstract	tan seng OR dan shen OR dan-shen OR danshen OR Chinese Salvia OR Chinese Salvias OR Salvia, Chinese OR Salvias, Chinese OR Salvia miltiorrhizae OR Salvia miltiorrhiza root OR danshen extract OR danshen root extract OR methylenetanshinquinone OR tanshinquinone, methylene- OR 1,2-dihydrotanshinquinone OR 1,2-DT-quinone	3229
24	MeSH Terms; Supplementary Concept	Salvia miltiorrhiza OR dan-shen root extract	2670
23		#7 OR #14 OR #18 OR #22	5535
22		#19 AND #20 OR #21	68
21	Title/ Abstract	Androstane Receptor, Constitutive OR Constitutive Active Receptor OR Active Receptor, Constitutive OR Receptor, Constitutive Active OR CAR Nuclear Receptor OR Nuclear Receptor, CAR OR Receptor, CAR Nuclear OR CAR Orphan Nuclear Receptor OR Constitutive Androstane Receptor beta OR CAR Receptor	307
20	Title/ Abstract	NR1I2 OR Steroid X Receptor OR SXR Receptor OR Nuclear Receptor Subfamily 1, Group I, Member 2 OR Steroid and Xenobiotic Receptor OR PXR Nuclear Receptor OR Nuclear Receptor, PXR OR Receptor, PXR Nuclear OR PXR Receptor	590
19	Title/ Abstract	Activation, Transcriptional OR Transcription Activation OR Activation, Transcription OR Induction, Genetic OR Genetic Induction OR Trans-Activation, Genetic OR Genetic Trans-Activation OR Trans Activation, Genetic OR Transactivation OR Gene Activation OR Activation, Gene	36048
18		#15 AND #16 OR #17	210
17	MeSH Terms	Constitutive Androstane Receptor	1114
16	MeSH Terms	Pregnane X Receptor	1955
15	MeSH Terms	Transcriptional Activation	40882
14		#8 AND #9 OR #10 OR #11 OR #12 OR #13	63
13	Title/ Abstract	CYP2D6, Cytochrome P-450 OR Cytochrome P 450 CYP2D6 OR P-450 CYP2D6, Cytochrome OR Sparteine Monooxygenase OR Monooxygenase, Sparteine OR Cytochrome P450 2D6 OR P450 2D6, Cytochrome OR Debrisoquine 4-Monooxygenase OR 4-Monooxygenase, Debrisoquine OR Debrisoquine 4 Monooxygenase OR Imipramine 2-Hydroxylase OR 2-Hydroxylase, Imipramine OR Imipramine 2 Hydroxylase OR Debrisoquine 4-Hydroxylase OR 4-…	8283
12	Title/ Abstract	CYP2C19, Cytochrome P-450 OR Cytochrome P 450 CYP2C19 OR P-450 CYP2C19, Cytochrome OR CYPIIC19 OR S-Mephenytoin 4'-Hydroxylase OR 4'-Hydroxylase, S-Mephenytoin OR S Mephenytoin 4' Hydroxylase OR CYP2C19	6121
11	Title/ Abstract	CYP2C9, Cytochrome P-450 OR Cytochrome P 450 CYP2C9 OR P-450 CYP2C9, Cytochrome OR Cytochrome P450 PB-1 OR Cytochrome P450 PB 1 OR P450 PB-1, Cytochrome OR PB-1, Cytochrome P450 OR Cytochrome P450 MP-4 OR Cytochrome P450 MP 4 OR MP-4, Cytochrome P450 OR P450 MP-4, Cytochrome OR Cytochrome P450 MP-8 OR Cytochrome P450 MP 8 OR MP-8, Cytochrome P450 OR P450 MP-8, Cytochrome OR CYPIIC9 OR CYP2C9	5613
10	Title/ Abstract	CYP2B6, Cytochrome P-450 OR Cytochrome P 450 CYP2B6 OR P-450 CYP2B6, Cytochrome OR CYPIIB6 OR 1,4-Cineole 2-exo-Monooxygenase OR 1,4 Cineole 2 exo Monooxygenase OR 2-exo-Monooxygenase, 1,4-Cineole OR Cytochrome P450 2B6 OR P450 2B6, Cytochrome OR CYP2B6	2910
9	Title/ Abstract	Cytochrome P 450 CYP3A OR P-450 CYP3A, Cytochrome OR Cytochrome P-450IIIA OR Cytochrome P 450IIIA OR P-450IIIA, Cytochrome OR Erythromycin N-Demethylase OR Erythromycin N Demethylase OR N-Demethylase, Erythromycin OR CYP3A OR Cytochrome P450 3A OR P450 3A, Cytochrome OR Cytochrome P-450 CYP3A5 OR Cytochrome P 450 CYP3A5 OR P-450 CYP3A5, Cytochrome OR CYP3A5 OR Cytochrome P450 3A5 OR 3A5, Cytochro…	19026
8	Title/ Abstract	Induction, Enzyme OR Inhibitors, Enzyme OR Enzyme Inhibitor OR Inhibitor, Enzyme	15003
7		#1 AND #2 OR #3 OR #4 OR #5 OR #6	5253
6	MeSH Terms	Cytochrome P-450 CYP2D6	4953
5	MeSH Terms	Cytochrome P-450 CYP2C19	3595
4	MeSH Terms	Cytochrome P-450 CYP2C9	2876
3	MeSH Terms	Cytochrome P-450 CYP2B6	1150
2	MeSH Terms	Cytochrome P-450 CYP3A	10301
1	MeSH Terms	Enzyme Induction OR Enzyme Inhibitors	563260
