# Supplementary material for: Cardioprotective Chinese herbs and antiretroviral drug metabolism: a systematic review of in vitro evidence
Source: Front Pharmacol. 2025 Nov 20;16:1627058. doi: 10.3389/fphar.2025.1627058 (PMC12675451; doi:10.3389/fphar.2025.1627058)
Supplement: Supplementary file 2 [file Table3.xlsx]

## Sheet: Supplementary Table 3
Supplementary Table 3. Advanced Search Strategy, Parameters, and Results from EMBASE Database for Studies Published Up to 31st May 2024
No.	Filters	Parameters	Results
36		#14 AND #35	38
35		#27 OR #34	265918
34		#28 OR #29 OR #30 OR #31 OR #32 OR #33	247798
33	title or abstract	angustone OR 'coumarins' OR dehydroglyasperin OR 'flavonoid compound' OR glabridin OR glyasperin OR 'glycyrrhetinic acid' OR glycyrrhizin OR glycyuralin OR herniarin OR kaempferol OR licocoumarone OR licoricidin OR liquiritin OR topazolin OR 'triterpenoid saponin' OR umbelliferone	25878
32	title or abstract	'angelica polysaccharides' OR butylidenephthalide OR butylphthalide OR camphene OR cnidilin OR 'ferulic acid' OR furfural OR imperatorin OR ligustilide OR 'phenolic compound' OR phthalide OR 'propionic acid' OR 'senkyunolide'	29125
31	title or abstract	'butyl phthalide' OR 'butylidenephthalide' OR 'caffeic acid' OR chuanxiongnolide OR chuanxiongzine OR 'ferulic acid' OR ligustilide OR 'linoleic acid' OR neocnidilide OR 'palmitic acid' OR 'protocatechuic acid' OR 'scopoletin' OR 'sedanonic acid' OR 'senkyunolide' OR trimethylamine OR 'vanillic acid'	62887
30	title or abstract	'amp' OR atractylenolactam OR atractylenolide OR atractylenother OR atractylon OR biatractylenolide OR biepiasterolide OR 'caffeic acid' OR camphor OR 'ferulic acid' OR flavone OR flavonone OR 'protocatechuic acid' OR scopoletin	126236
29	title or abstract	acetylastragaloside OR astragaloside OR calycosin OR cycloastragenol OR formononetin OR isomucronulatol OR isorhamnetin OR kaempferol OR pratensein OR quercetin	41349
28	title or abstract	'caffeic acid' OR 'cryptotanshinone' OR cryptotanshinone OR 'danshensu' OR 'dihydrotanshinone' OR 'hydroxysafflor yellow' OR isotanshinone OR lithospermic OR protocatechuic OR 'rosmarinic acid' OR 'salvianolic acid' OR 'tanshinone'	20887
27		#15 OR #16 OR #17 OR #18 OR #19 OR #20 OR #21 OR #22 OR #23 OR #24 OR #25 OR #26	24721
26	title or abstract	liquorice OR liquorices OR licorice OR licorices OR 'glycyrrhiza glabra' OR 'gan cao' OR 'gancao' OR 'gan caos' OR 'cao, gan' OR 'gan zao' OR 'gan zaos' OR 'zaos, gan' OR 'glycyrrhiza uralenses' OR 'uralenses, glycyrrhiza' OR 'chinese licorice' OR 'chinese licorices' OR 'licorice, chinese' OR 'licorices, chinese' OR 'glycyrrhiza' OR 'glycyrrhiza extract' OR 'glycyrrhiza uralensis root extract' OR…	7294
25	/exp	'glycyrrhiza uralensis' OR 'glycyrrhiza uralensis extract' OR 'glycyrrhiza glabra' OR 'glycyrrhiza glabra extract'	4100
24	title or abstract	'danggui' OR 'angelica sinenses' OR 'sinenses, angelica' OR 'dang gui' OR 'dong quai' OR 'tang kuei' OR 'angelica sinensis root' OR 'angelica sinensis root extract' OR 'radix angelicae sinensis extract' OR 'danggui extract' OR 'danggui root extract'	1061
23	/exp	'angelica sinensis' OR 'angelicae sinensis extract'	2067
22	title or abstract	'chuan xiong' OR 'chuanxiong' OR ligusticums OR 'lovage, alpine' OR 'alpine lovage' OR 'alpine lovages' OR 'lovages, alpine' OR 'ligusticum sinense subsp. chuanxiong root' OR 'chuanxiong extract' OR 'chuanxiong root extract'	1379
21	/exp	'ligusticum' OR 'ligusticum extract'	1068
20	title or abstract	'bai zhu' OR 'baizhu' OR atractylode OR jutsu OR jutsus OR 'atractylodes lancea' OR 'atractylodes lanceas' OR 'lanceas, atractylodes' OR 'baizhu extract' OR 'baizhu root extract'	766
19	/exp	'atractylodes' OR 'atractylodes extract'	1821
18	title or abstract	'huang qi' OR 'huang-qi' OR 'astragalus mongholicus' OR 'astragalus membranaceus' OR 'huangqi' OR 'astragalus propinquus root' OR 'astragalus membranaceus root' OR 'phaca membranacea root' OR 'mo jia huang qi' OR 'astragalus propinquus' OR 'astragalus root' OR 'astragalus membranaceus root powder' OR 'astragalus membranaceus root extract' OR 'astragalus mongholicus bunge' OR 'rah extract' OR 'rad…	4094
17	/exp	'astragalus propinquus' OR 'astragalus propinquus extract'	83
16	title or abstract	'tan seng' OR 'dan shen' OR 'dan-shen' OR 'danshen' OR 'chinese salvia' OR 'chinese salvias' OR 'salvia, chinese' OR 'salvias, chinese' OR 'salvia miltiorrhizae' OR 'salvia miltiorrhiza root' OR 'danshen extract' OR 'dan-shen root extract' OR 'danshen root extract' OR 'methylenetanshinquinone' OR 'tanshinquinone, methylene' OR '1,2-dihydrotanshinquinone' OR '1,2-dt-quinone'	2529
15	/exp	'salvia miltiorrhiza' OR 'salvia miltiorrhiza extract'	6076
14		#8 OR #13	1342
13		#9 AND #12	251
12		#10 OR #11	5333
11	/exp	'constitutive androstane receptor'	2280
10	/exp	'pregnane x receptor'	4250
9	/de	'transcription initiation'	88845
8		#1 AND #7	1106
7		#2 OR #3 OR #4 OR #5 OR #6	31077
6	/exp	'cytochrome p450 2d6'	13372
5	/exp	'cytochrome p450 2c19'	11064
4	/exp	'cytochrome p450 2c9'	10095
3	/exp	'cytochrome p450 2b6'	4378
2	/exp	'cytochrome p-450 cyp3a'	6188
1	/de	'enzyme induction' OR 'enzyme inhibitors'	90640
Mapping option:
/de: maps to the Emtree preferred indexing term.
/exp: maps to the Emtree preferred indexing term and then searches for the related narrower or child terms.
