# Supplementary material for: Cardioprotective Chinese herbs and antiretroviral drug metabolism: a systematic review of in vitro evidence
Source: Front Pharmacol. 2025 Nov 20;16:1627058. doi: 10.3389/fphar.2025.1627058 (PMC12675451; doi:10.3389/fphar.2025.1627058)
Supplement: Supplementary file 3 [file Table9.xlsx]

## Sheet: Supplementary Table 8.2
Supplementary Table 8.2. Key Findings from Induction and Inhibition Assays in Studies Involving Glycyrrhiza.
Induction Assays Conducted in Hepatic Cell Lines
Study	Extract/Compound	PXR-3A4 Activation	mRNA Expression	Protein Expression
(Author/Year)		(Fold Changes)	(Fold Changes)	(Fold Changes)
Wang/2012	Glycyrrhizin	~3-5*	~1.3-2.6***	Induction (NR)
Zhang/2022	Glycyrrhizin	~0.26-0.285*
Li/2023	Liquiritin		2C9: 1.24 ± 0.14*	2C9: 1.41 ± 0.38*
			3A4: 1.64 ± 0.25*	3A4: 1.58 ± 0.16**
Xia/2012	Liquiritin	NE
Zhang/2022	Liquiritin	0.423-0.459**
Inhibition Assays Conducted in Human Liver Microsomes
Study	Extract/Compound	IC50 a	Ki	Inhibition Type	Relative activity (%)	Remaining activity (%)
(Author, Year)
Chen/2023	Ethanolic Extract					2B6: 49.1b
						2C9: 67.3 b
						2C19: 94.7 b
						2D6: NE
						3A4: NE
Mao/2012	Ethanolic Extract	EtOH95: 15.8ug/ml			EtOH60: >80
					EtOH95: <5
Sevior/2010	Methanolic Extract	2B6: 4.2ug/ml
		2C9: 3.6ug/ml
		2C19: 3.7-5.1ug/ml
		2D6: 13.7ug/ml
		3A4: 3.6-100.8ug/ml
Sevior/2010	Aqueous Extract	2B6: >100ug/ml
		2C9: >100ug/ml
		2C19: >100ug/ml
		2D6: 97.2ug/ml
		3A4: >100ug/ml
Guo/2014	Aqueous Extract	3A4: 28.13 (13.35 -59.28) mg/ml c			3A4: 67.9
Lv/2015	Glycyrrhetinic acid	2C9: 42.89uM	3A4: 1.57uM	2C19: Competitive type
		2C19: 40.26uM
		2D6: >100uM
		3A4: 8.195uM
He/2009	Liquiritin	2C9: >50umol/L
		2C19: >50umol/L
		2D6: >50umol/L
		3A4: >50umol/L
Abbreviations: NE: no activation, no induction or no inhibition; NR: data not reported; a no inhibition when > 100uM or > 50umol; b not tested significant level due to small number (N=2); c very high dosage; * p<0.05; ** p<0.01; *** p<0.001
