# Supplementary material for: Cardioprotective Chinese herbs and antiretroviral drug metabolism: a systematic review of in vitro evidence
Source: Front Pharmacol. 2025 Nov 20;16:1627058. doi: 10.3389/fphar.2025.1627058 (PMC12675451; doi:10.3389/fphar.2025.1627058)
Supplement: Supplementary file 4 [file Table6.xlsx]

## Sheet: Supplementary Table 6
Supplementary Table 6. List of Excluded Reports with Reasons for Exclusion from the Systematic Review
Author (Year)	Title	Reason of exclusion
Abe, A (2014)	Perioperative analgesia and the effects of dietary supplements	Irrelevant to research question
Adler, A (2022)	Brain Source Localization by Alternating Projection	Irrelevant to research question
Ajith, T A (2018)	A Survey on LLC resonant converters with synchronous rectifier for EVs	Irrelevant to research question
Ala, A (2019)	The effect of different composition of trichoderma harzianum + pleurotus ostreatus (Tri-po in the composting of oil palm empty bunch that given to soybean (glycine max l. merr)	Irrelevant to research question
Alrushaid, S (2017)	Mechanistically elucidating the in vitro safety and efficacy of a novel doxorubicin derivative	Irrelevant to research question
Appiah-Opong, R (2007)	Inhibition of human recombinant cytochrome P450s by curcumin and curcumin decomposition products.	Not intervention of interest
Ashiq, V M (2023)	Convolution Neural Networks for Clinical Image Segmentation with Evolutionary Compression	Irrelevant to research question
Ayajiki, K (2003)	Mediation of arachidonic acid metabolite (s " produced by endothelial cytochrome P-450 3A4 in monkey arterial relaxation	Irrelevant to research question
Babu, G S (2018)	Comparative Analysis of Control Techniques for Interline Power Flow Controller	Irrelevant to research question
Bar, J (1988)	The multifile multidisciplinary (horizontal " search approach - Justification and principles	Irrelevant to research question
Barker, F H (1972)	Comparative efficiency of searching titles, abstracts, and indexterms in a free-text data base	Irrelevant to research question
Bishwas, A K (2018)	Quantum Supervised Clustering Algorithm for Big Data	Irrelevant to research question
Bistervels, I M (2022)	Effect of polypharmacy on bleeding with rivaroxaban versus vitamin K antagonist for treatment of venous thromboembolism	Irrelevant to research question
Blättler, S M (2007)	In the regulation of cytochrome P450 genes, phenobarbital targets LKB1 for necessary activation of AMP-activated protein kinase	Irrelevant to research question
Borgo, C (2021)	Protein kinase CK2: a potential therapeutic target for diverse human diseases	Irrelevant to research question
Boudin, F (2020)	Keyphrase generation for scientific document retrieval	Irrelevant to research question
Boudin, F (2020)	The DELICES project: Indexing scientific literature through semantic expansion	Irrelevant to research question
Brahmi, Z (2011)	Effective cytochrome P450 (CYP inhibitor isolated from thyme (Thymus saturoides " purchased from a Japanese market	Irrelevant to research question
Broos, N (2010)	Interaction between topical miconazole and coumarins	Irrelevant to research question
Budzinski, J W (2000)	An in vitro evaluation of human cytochrome P450 3A4 inhibition by selected commercial herbal extracts and tinctures.	Employ rCYPs in experiments
Byrne, J R (1975)	Relative effectiveness of titles, abstracts, and subject headings for machine retrieval from the COMPENDEX services	Irrelevant to research question
César, T B (2009)	Minor furanocoumarins and coumarins in grapefruit peel oil as inhibitors of human cytochrome P450 3A4	Not intervention of interest
Chang, T K H (2009)	Activation of pregnane X receptor (PXR) and constitutive androstane receptor (CAR) by herbal medicines .	Review opinion pieces
Chen, X (2021)	In vitro metabolism and inhibitory effects of atractylenolide II on various hepatic CYPs in HLMs.	Not intervention of interest
Cherstniakova, S A (2001)	Metabolism of vanoxerine, 1-[2-[bis(4-fluorophenyl" methoxy]ethyl]-4-(3-phenylpropyl "piperazine, by human cytochrome P450 enzymes	Irrelevant to research question
Choi, J S (2011)	Effects of quercetin on the bioavailability of doxorubicin in rats: role of CYP3A4 and P-gp inhibition by quercetin.	Clinical trial or in vivo study
Cleveland, D B (1984)	Less than full?text indexing using a non?boolean searching model	Irrelevant to research question
Colburn, D E (2004)	In vitro evaluation of cytochrome P450-mediated drug interactions between cytarabine, idarubicin, itraconazole and caspofungin	Irrelevant to research question
Croft, W B (1977)	Clustering large files of documents using the single?link method	Irrelevant to research question
Custodio, J M (2021)	An In Vitro and In Vivo Evaluation of the Effect of Relacorilant on the Activity of Cytochrome P450 Drug Metabolizing Enzymes	Irrelevant to research question
Debersac, P (2001)	Effects of a water-soluble extract of rosemary and its purified component rosmarinic acid on xenobiotic-metabolizing enzymes in rat liver [Article]	Not intervention of interest
Dempsey, J L (2017)	L-Tryptophan and bacterial modulation of intestinal and hepatic gene expression [Conference Abstract]	Irrelevant to research question
Dharmaraj, S (2023)	Identification of suitable flavonoids as insulin degrading enzyme inhibitors through in-silico approach	Irrelevant to research question
Ding, L L (2012)	[Effects of isorhamnetin on CYP3A4 and herb-drug interaction].	Not intervention of interest
Diwan, B (2012)	Mobility prediction and critical nodes based database transactions using relay nodes in MANETs	Irrelevant to research question
Doshi, U (2011)	Luciferin IPA-based higher throughput human hepatocyte screening assays for CYP3A4 inhibition and induction	Irrelevant to research question
Draper, A J (2000)	Identification of CYP2C9 as a human liver microsomal linoleic acid epoxygenase	Irrelevant to research question
Duan, K M (2012)	Effect of quercetin on CYP3A activity in Chinese healthy participants.	Clinical trial or in vivo study
Eagling, V A (1999)	Inhibition of the CYP3A4-mediated metabolism and P-glycoprotein-mediated transport of the HIV-1 protease inhibitor saquinavir by grapefruit juice components	Not intervention of interest
Ehnert, S (2008)	Blood monocyte-derived neohepatocytes as in vitro test system for drug metabolism	Irrelevant to research question
Ekow Thomford, N (2018)	Bush mint (Hyptis suaveolens and spreading hogweed (Boerhavia diffusa " medicinal plant extracts differentially affect activities of CYP1A2, CYP2D6 and CYP3A4 enzymes	Not intervention of interest
Fasinu, PV (2013)	Flavonoids and polymer derivatives as CYP3A4 inhibitors for improved oral drug bioavailability	Irrelevant to research question
Feng, X (2015)	Potential drug interactions associated with glycyrrhizin and glycyrrhetinic acid .	Review opinion pieces
Foote, J A (2021)	Speech language pathologists' beliefs and knowledge-base for providing pronunciation instruction A critical survey	Irrelevant to research question
Gage, B F (2005)	Pharmacology and pharmacogenetics of warfarin and other coumarins when used with supplements	Irrelevant to research question
Galisteo, M (1999)	Involvement of cyclic nucleotide- and calcium-regulated pathways in phenobarbital-induced cytochrome P-450 3A expression in mouse primary hepatocytes	Irrelevant to research question
Gao, J (2022)	Risk assessment of the inhibition of hydroxygenkwanin on human and rat cytochrome P450 by cocktail method	Irrelevant to research question
Ghosal, A (2006)	Identification of human liver cytochrome P450 enzymes responsible for the metabolism of lonafarnib (Sarasar)	Irrelevant to research question
Gillen, M (2017)	Evaluation of Pharmacokinetic Interactions Between Lesinurad, a New Selective Urate Reabsorption Inhibitor, and CYP Enzyme Substrates Sildenafil, Amlodipine, Tolbutamide, and Repaglinide	Irrelevant to research question
Goto, K (2023)	Step restriction for improving adversarial attacks	Irrelevant to research question
Grace, J M (1999)	Metabolism of artelinic acid to dihydroqinqhaosu by human liver cytochrome P4503A	Irrelevant to research question
Guengerich, F P (2019)	Human cytochrome P450 enzymes bind drugs and other substrates mainly through conformational-selection modes	Irrelevant to research question
Guo, L Q (2001)	Inhibitory potential of herbal medicines on human cytochrome P450-mediated oxidation: properties of umbelliferous or citrus crude drugs and their relative prescriptions	Not intervention of interest
Ha, H R (1995)	In vitro inhibition of midazolam and quinidine metabolism by flavonoids	Not intervention of interest
Harman, D (2019)	Information retrieval: The early years	Irrelevant to research question
He, N (2004)	The inhibitory effects of herbal components on CYP2C9 and CYP3A4 catalytic activities in human liver microsomes	Not intervention of interest
He, N (2007)	Induction of CYP3A in primary cultures of human hepatocytes by ginkgolides A and B [Article]	Not intervention of interest
He, Z, Fan, R (2019)	Chaihu-Shugan-San Reinforces CYP3A4 Expression via Pregnane X Receptor in Depressive Treatment of Liver-Qi Stagnation Syndrome .	Clinical trial or in vivo study
Hjørland, B (2000)	Subject access points in electronic retrieval	Irrelevant to research question
Ho, P C (2001)	Inhibition of human CYP3A4 activity by grapefruit flavonoids, furanocoumarins and related compounds	Not intervention of interest
Hsiu, S L (2002)	Quercetin significantly decreased cyclosporin oral bioavailability in pigs and rats.	Clinical trial or in vivo study
Hu, D H (2013)	Effect of compound Danshen Dripping Pills on rat hepatic cytochrome P450 .	Clinical trial or in vivo study
Hu, N (2014)	Increased levels of fatty acids contributed to induction of hepatic CYP3A4 activity induced by diabetes - in vitro evidence from HepG2 cell and Fa2N-4 cell lines	Irrelevant to research question
Huang, H (2013)	Expression and enzymatic analysis of the human cytochrome CYP1A2 in saccharomyces cerevisiae.	Not outcome of interest
Huang, L (2011)	CAR-mediated up-regulation of CYP3A4 expression in LS174T cells by Chinese herbal compounds.	Insufficient report quality
Iwamoto, M (2008)	Lack of a pharmacokinetic effect of raltegravir on midazolam: In vitro/in vivo correlation	Irrelevant to research question
Jacobson, P A (2012)	Genetic and clinical determinants of early, acute calcineurin inhibitor-related nephrotoxicity: results from a kidney transplant consortium	Irrelevant to research question
Jancová, P (2007)	Silybin is metabolized by cytochrome P450 2C8 in vitro	Irrelevant to research question
Jang, S L (2001)	Silicon controlled recitfiers type electrostatic discharge protection circuits with variable holding voltage	Irrelevant to research question
Jeong, H (2018)	Inhibitory and inductive effects of opuntia ficus indica extract and its flavonoid constituents on cytochrome p450s and udp-glucuronosyltransferases [Article]	Not intervention of interest
Jones, K S (1974)	Progress in documentation automatic indexing	Irrelevant to research question
Joshi, P (2022)	Role of curcumin in ameliorating hypertension and associated conditions: a mechanistic insight	Irrelevant to research question
Kajosaari, L I (2005)	Metabolism of repaglinide by CYP2C8 and CYP3A4 in vitro: effect of fibrates and rifampicin	Not intervention of interest
Kaneko, K (2013)	Evaluation of food-drug interaction of guava leaf tea [Article]	Not intervention of interest
Kehinde, I (2022)	Molecular dynamic mechanism(s " of inhibition of bioactive antiviral phytochemical compounds targeting cytochrome P450 3A4 and P-glycoprotein	Irrelevant to research question
Kelly Freeman, M L (2012)	Clinical Considerations for Roflumilast: A New Treatment for COPD	Irrelevant to research question
Kent, U M (2002)	The licorice root derived isoflavan glabridin inhibits the activities of human cytochrome P450S 3A4, 2B6, and 2C9.	Employ rCYPs in experiments
Khemthongcharoen, N (2012)	Phage display specific p16INK4a binding peptide for ex vivo cancer cells imaging	Irrelevant to research question
Kim, K A (2003)	Cytochrome P450 2C8 and CYP3A4/5 are involved in chloroquine metabolism in human liver microsomes	Irrelevant to research question
Kim, S J (2016)	Investigation of selective inhibitory effects of glycyrol on human CYP 1A1 and 2C9.	Not intervention of interest
Kimura, Y (2010)	Inhibitory effects of polyphenols on human cytochrome P450 3A4 and 2C9 activity.	Employ rCYPs in experiments
Krausova, L (2011)	Metformin suppresses pregnane X receptor (PXR "-regulated transactivation of CYP3A4 gene	Irrelevant to research question
Krenc, D (2022)	Spectroscopic observations of ?-eudesmol binding to human cytochrome P450 isoforms 3A4 and 1A2, but not to isoforms 2C9, 2C19, and 2D6	Irrelevant to research question
Kumar, S (2021)	Investigation of CYP2B6, 3A4 and β-esterase interactions of Withania somnifera (L dunal in human liver microsomes and HepG2 cells [Article]	Not intervention of interest
Kuo, Y. H. (2006)	Induction of cytochrome P450-dependent monooxygenase by extracts of the medicinal herb Salvia miltiorrhiza.	Clinical trial or in vivo study
Kwok, K L (1988)	On the use of bibliographically related titles for the enhancement of document representations	Irrelevant to research question
Leggate, P (1975)	Progress in documentation: Computer-based current awareness services	Irrelevant to research question
Li, C (2009)	Enhanced bioavailability of etoposide after oral or intravenous administration of etoposide with kaempferol in rats	Irrelevant to research question
Li, H (2021)	Effects of saikosaponin-d on CYP3A4 in HepaRG cell and protein-ligand docking study	Irrelevant to research question
Li, H Y, Xu (2010)	In vitro and in vivo inhibitory effects of glycyrrhetinic acid on cytochrome P450 3A activity.	Employ rCYPs in experiments
Li, H Z (2000)	Combined electromagnetic and heat-conduction analysis of rapid rewarminging of cryopreserved tissues	Irrelevant to research question
Li, L (2009)	Bioactive terpenoids and flavonoids from Ginkgo Biloba extract induce the expression of hepatic drug-metabolizing enzymes through pregnane X receptor, constitutive androstane receptor, and aryl hydrocarbon receptor-mediated pathways [Article]	Not intervention of interest
Liu, L (2011)	In vitro metabolism of glycyrrhetic acid by human cytochrome P450	Irrelevant to research question
Liu, M (2018)	Activating the pregnane X receptor by imperatorin attenuates dextran sulphate sodium-induced colitis in mice	Irrelevant to research question
Luan, Z (2020)	SUN-042 PREGNANE X RECEPTOR (PXR " IS A NOVEL THERAPEUTIC TARGET FOR THE TREATMENT OF CISPLATIN-INDUCED NEPHROTOXICITY IN MICE [Conference Abstract]	Irrelevant to research question
Martínez-González, B (2016)	Influence of transition cost in the segmentation stage of speaker diarization	Irrelevant to research question
Mateen, F J (2013)	Titles versus titles and abstracts for initial screening of articles for systematic reviews	Irrelevant to research question
Maurya, R K (2018)	Morphology-Based Extraction of River Network from Multidimensional Topographic LiDAR Returns	Irrelevant to research question
Maurya, S R (2018)	Performance of Greedy Triangulation Algorithm on Reconstruction of Coastal Dune Surface	Irrelevant to research question
Melillo de Magalhães, P (2012)	Anti-inflammatory effect and modulation of cytochrome P450 activities by Artemisia annua tea infusions in human intestinal Caco-2 cells	Irrelevant to research question
Minakova, N N (2018)	Modification of Daugman's Integrodifferential Operator Using Bresenham's Algorithm for Iris Localization	Irrelevant to research question
Mukai, Y (2015)	Drug-drug Interaction between Losartan and Paclitaxel in Human Liver Microsomes with Different CYP2C8 Genotypes	Not intervention of interest
Nebot, N (2010)	Participation of CYP2C8 and CYP3A4 in the N-demethylation of imatinib in human hepatic microsomes	Irrelevant to research question
Nie, K (2020)	A randomized clinical study to compare intrapleural infusion with intravenous infusion of bevacizumab in the management of malignant pleural effusion in patients with non-small-cell lung cancer	Irrelevant to research question
Obermeier, M T (1995)	Effects of bioflavonoids on hepatic P450 activities	Irrelevant to research question
Ojha, V (2023)	Transforming Electronics Engineering with Artificial Intelligence: Opportunities and Challenges in Design, Testing, Production, Maintenance, and Control Systems	Irrelevant to research question
Olive, G (1973)	Studies to compare retrieval using titles with that using index terms: SDI from ‘nuclear science abstracts’	Irrelevant to research question
Östlund, J (2017)	In vitro inhibition of human CYP2E1 and CYP3A by quercetin and myricetin in hepatic microsomes is not gender dependent.	Not intervention of interest
Palle, S (2017)	Enhancement of oral bioavailability of rivastigmine with quercetin nanoparticles by inhibiting CYP3A4 and esterases.	Employed non-human liver microsomes
Palle, S (2018)	Quercetin nanoparticles alter pharmacokinetics of bromocriptine, reflecting its enhanced inhibitory action on liver and intestinal CYP 3A enzymes in rats.	Employed non-human liver microsomes
Pan, Y (2011)	In vitro effects of active constituents and extracts of Orthosiphon stamineus on the activities of three major human cDNA-expressed cytochrome P450 enzymes	Not intervention of interest
Pandit, S (2011)	Exploring the possible metabolism mediated interaction of Glycyrrhiza glabra extract with CYP3A4 and CYP2D6.	Employed non-human liver microsomes
Paolini, M (1999)	Effect of liquorice and glycyrrhizin on rat liver carcinogen metabolizing enzymes.	Not outcome of interest
Park, J W (2019)	Role of kaempferol to increase bioavailability and pharmacokinetics of nifedipine in rats.	Not intervention of interest
Pasupathy, R (2017)	A tutorial: Applications of clinical self-efficacy principles to mentoring of SLP assistants	Irrelevant to research question
Patel, J (2004)	In vitro interaction of the HIV protease inhibitor ritonavir with herbal constituents: changes in P-gp and CYP3A4 activity.	Thesis
Patil, P H (2022)	Molecular dynamics simulation and in vitro evaluation of herb-drug interactions involving dietary polyphenols and CDK inhibitors in breast cancer chemotherapy.	Not intervention of interest
Peng, H T (2020)	Temporal information processing with an integrated laser neuron	Irrelevant to research question
Pham, M H (2011)	Identification and induction of cytochrome P450s involved in the metabolism of flavone-8-acetic acid in mice	Irrelevant to research question
Poór, M (2017)	Interaction of quercetin and its metabolites with warfarin: Displacement of warfarin from serum albumin and inhibition of CYP2C9 enzyme	Irrelevant to research question
Power, P (2009)	Animated expressions: Expressive style in 3D computer graphic narrative animation	Irrelevant to research question
Prakash, C (2008)	Editorial.	Review opinion pieces
Prasad, U (2023)	Using Natural Language Processing and Blockchain for Employee Performance Evaluation	Irrelevant to research question
Projean, D (2003)	In vitro metabolism of chloroquine: identification of CYP2C8, CYP3A4, and CYP2D6 as the main isoforms catalyzing N-desethylchloroquine formation	Irrelevant to research question
Qian, M (2009)	[Enzyme kinetics of ligustilide metabolism in rat liver microsomes]	Irrelevant to research question
Rajaraman, G (2006)	Ginkgolide A contributes to the potentiation of acetaminophen toxicity by Ginkgo biloba extract in primary cultures of rat hepatocytes	Irrelevant to research question
Rashid, J (1993)	Quercetin, an in vitro inhibitor of CYP3A, does not contribute to the interaction between nifedipine and grapefruit juice	Not intervention of interest
Rastogi, H (2014)	Evaluation of inhibitory effects of caffeic acid and quercetin on human liver cytochrome p450 activities.	Not intervention of interest
Raucy, J L (2003)	Regulation of CYP3A4 expression in human hepatocytes by pharmaceuticals and natural products	Not intervention of interest
Relling, M V (1989)	Anticancer drugs as inhibitors of two polymorphic cytochrome P450 enzymes, debrisoquin and mephenytoin hydroxylase, in human liver microsomes	Irrelevant to research question
Ren, Q (2018)	3-((R -4-(((R -6-(2-Bromo-4-fluorophenyl -5-(ethoxycarbonyl -2-(thiazol-2-yl "-3,6-dihydropyrimidin-4-yl" methyl morpholin-2-yl propanoic Acid (HEC72702 ", a Novel Hepatitis B Virus Capsid Inhibitor Based on Clinical Candidate GLS4	Irrelevant to research question
Rendic, S (2020)	Metabolism and interactions of chloroquine and hydroxychloroquine with human cytochrome p450 enzymes and drug transporters [Article]	Not intervention of interest
Rodrigues, C G (2016)	Online psychotherapy: Growing demand and suggestions for its regulation	Irrelevant to research question
Saito, Y (2011)	In vivo inhibition of CYP3A-mediated midazolam metabolism by Anchusan in rats .	Clinical trial or in vivo study
Sajyth, R B (2018)	Design of Data Confidential and Reliable Bee Clustering Routing Protocol in MANET	Irrelevant to research question
Saleh, A (2018)	Performance comparison of Ad-Hoc retrieval models over full-text vs titles of documents	Irrelevant to research question
Šarić Mustapić, D (2018)	The Inhibitory Effect of Flavonoid Aglycones on the Metabolic Activity of CYP3A4 Enzyme.	Not intervention of interest
Saruwatari, J (2012)	A herbal-drug interaction study of keishi-bukuryo-gan, a traditional herbal preparation used for menopausal symptoms, in healthy female volunteers	Not intervention of interest
Savai, J (2015)	In vitro assessment of CYP1A2 and 2C9 inhibition potential of Withania somnifera and Centella asiatica in human liver microsomes	Not intervention of interest
Savai, J (2015)	Investigation of CYP3A4 and CYP2D6 Interactions of Withania somnifera and Centella asiatica in Human Liver Microsomes	Not intervention of interest
Schrag, M L (2001)	Covalent alteration of the CYP3A4 active site: evidence for multiple substrate binding domains	Irrelevant to research question
Seo, K A (2008)	The monoterpenoids citral and geraniol are moderate inhibitors of CYP2B6 hydroxylase activity [Article]	Not intervention of interest
Sergent, T (2009)	CYP1A1 and CYP3A4 modulation by dietary flavonoids in human intestinal Caco-2 cells.	Not intervention of interest
Shahana, G (2022)	Comparison of Mamdani and Sugeno fuzzy based data aggregation models for developing smart aquaculture system	Irrelevant to research question
Sharma, R (2018)	About Auteuring requirements- Lessons from filmmaking	Irrelevant to research question
Sharma, S (2023)	Implementation of Natural Language Processing for sentiment Analysis	Irrelevant to research question
Shi, H L (2015)	Metabolic study of Angelica dahurica extracts using a reusable liver microsomal nanobioreactor by liquid chromatography-mass spectrometry	Irrelevant to research question
Shiizaki, K (2017)	Modulation of benzo[a]pyrene–DNA adduct formation by CYP1 inducer and inhibitor	Irrelevant to research question
Shimada, T (2010)	Structure-function relationships of inhibition of human cytochromes P450 1A1, 1A2, 1B1, 2C9, and 3A4 by 33 flavonoid derivatives	Irrelevant to research question
Shin, S C (2006)	Enhanced bioavailability of tamoxifen after oral administration of tamoxifen with quercetin in rats.	Clinical trial or in vivo study
Shizu, R (2012)	MicroRNA-122 down-regulation is involved in phenobarbital-mediated activation of the constitutive androstane receptor	Irrelevant to research question
Si, D (2009)	Mechanism of CYP2C9 inhibition by flavones and flavonols	Irrelevant to research question
Sidhu, J S (1996)	Forskolin-mediated induction of CYP3A1 mRNA expression in primary rat hepatocytes is independent of elevated intracellular cyclic AMP	Irrelevant to research question
Sieniawska, E (2013)	Cytotoxicity, antioxidant activity and an effect on CYP3A4 and CYP2D6 of Mutellina purpurea L extracts	Irrelevant to research question
Singla, A (2023)	The Hybrid Integration of BD & its Analytics in the Area of Corporate Sector: Systematic Review	Irrelevant to research question
Song, M (2013)	Selective inhibition of the cytochrome P450 isoform by hyperoside and its potent inhibition of CYP2D6	Irrelevant to research question
Sprouse, A A (2016)	Pharmacokinetic interactions between drugs and botanical dietary supplements .	Review opinion pieces
Suroowan, S (2019)	Herbal Medicine of the 21st Century: A Focus on the Chemistry, Pharmacokinetics and Toxicity of Five Widely Advocated Phytotherapies	Irrelevant to research question
Taguchi, K (1999)	Identification of human cytochrome P450 isoforms involved in the metabolism of S-2-[4-(3-methyl-2-thienyl "phenyl]propionic acid	Irrelevant to research question
Tai, TL (2014)	Glycyrrhizin accelerates the metabolism of triptolide through induction of CYP3A in rats.	Clinical trial or in vivo study
Tan, Y (2014)	[Investigation of metabolic kinetics and reaction phenotyping of ligustrazin by using liver microsomes and recombinant human enzymes]	Irrelevant to research question
Thomford, N E (2016)	Inhibition of CYP2B6 by Medicinal Plant Extracts: Implication for Use of Efavirenz and Nevirapine-Based Highly Active Anti-Retroviral Therapy (HAART) in Resource-Limited Settings	Not intervention of interest
Tibbo, H R (1992)	Abstracting across the disciplines: A content analysis of abstracts from the natural sciences, the social sciences, and the humanities with implications for abstracting standards and online information retrieval	Irrelevant to research question
Tie, Y (2012)	Modeling chemical interaction profiles: II Molecular docking, spectral data-activity relationship, and structure-activity relationship models for potent and weak inhibitors of cytochrome P450 CYP3A4 isozyme	Irrelevant to research question
Toda, T (2009)	Roles of different CYP enzymes in the formation of specific fluvastatin metabolites by human liver microsomes	Irrelevant to research question
Tonsing-Carter, A (2017)	In vitro assessment of drug interaction potential of licorice extracts.	Conference Abstract
Tsujimoto, M (2017)	Inhibitory Effects of Juices Prepared from Individual Vegetables on CYP3A4 Activity in Recombinant CYP3A4 and LS180 Cells	Not intervention of interest
Tsukamoto, S (2004)	Isolation of cytochrome P450 inhibitors from strawberry fruit, Fragaria ananassa	Not intervention of interest
Umathe, S N (2008)	Quercetin pretreatment increases the bioavailability of pioglitazone in rats: involvement of CYP3A inhibition.	Not intervention of interest
Usia, T (2005)	Mechanism-based inhibition of CYP3A4 by constituents of Zingiber aromaticum	Not intervention of interest
Vijayan, V (2018)	A New Three Phase Six Level Efficient Multilevel Inverter with Reduced Number of Components	Irrelevant to research question
Volpe, D A (2018)	Methadone Metabolism and Drug-Drug Interactions: In Vitro and In Vivo Literature Review .	Review opinion pieces
Wang, R (2016)	Effects of salvianolic acid B and tanshinone IIA on the pharmacokinetics of losartan in rats by regulating the activities and expression of CYP3A4 and CYP2C9 .	Clinical trial or in vivo study
Wang, X (2010)	A pharmacodynamic-pharmacokinetic (PD-PK) study on the effects of Danshen (Salvia miltiorrhiza) on midazolam, a model CYP3A probe substrate, in the rat .	Clinical trial or in vivo study
Wang, X (2011)	Inhibitory effect of tanshinones on rat CYP3A2 and CYP2C11 activity and its structure-activity relationship.	Not outcome of interest
Wang, Y G (2013)	The protective effect of glycyrrhizin on LCA induced liver injury and its relation with PXR.	Conference Abstract
Wangensteen, H (2003)	Identification of epoxybergamottin as a CYP3A4 inhibitor in grapefruit peel	Irrelevant to research question
Watanabe, M (1999)	Role of CYP3A in bromperidol metabolism in rat in vitro and in vivo	Irrelevant to research question
Watanabe, Y (2005)	The effect of granisetron on in vitro metabolism of doxorubicin, irinotecan and etoposide	Irrelevant to research question
Wei, Y (2017)	Atractylodes lancea rhizome water extract reduces triptolide-induced toxicity and enhances anti-inflammatory effects.	Clinical trial or in vivo study
Wright, R (2011)	Issues of scale and storage in digital preservation	Irrelevant to research question
Xia, C, Sun, J (2009)	Differential effect of Shenmai injection, a herbal preparation, on the cytochrome P450 3A-mediated 1'-hydroxylation and 4-hydroxylation of midazolam.	Not intervention of interest
Yamazaki, H (1999)	Oxidation of troglitazone to a quinone-type metabolite catalyzed by cytochrome P-450 2C8 and P-450 3A4 in human liver microsomes	Irrelevant to research question
Yang, F (2020)	Exploiting deep sentential context for expressive end-to-end speech synthesis	Irrelevant to research question
Yang, X F (2003)	Effects of Ginkgo biloba extract and tanshinone on cytochrome P-450 isozymes and glutathione transferase in rats.	Not outcome of interest
Yao, H T (2006)	The inhibitory effect of polyunsaturated fatty acids on human CYP enzymes	Irrelevant to research question
Yasuda, K (2016)	Divergent effects of sulforaphane on rifampin/PXR induction of CYP3A4 and CYP2B6 are mediated by NRF2 [Conference Abstract]	Irrelevant to research question
Yim, S K (2020)	Screening of Human CYP1A2 and CYP3A4 Inhibitors from Seaweed In Silico and In Vitro	Not intervention of interest
Yong, W P (2009)	R(+ "XK469 inhibits hydroxylation of S-warfarin by CYP2C9	Irrelevant to research question
Zeng, H (2020)	HEPATIC P53-PXR-SCD1 AXIS PARTICIPATES IN NAFLD PROCESS [Conference Abstract]	Irrelevant to research question
Zhang, H (2021)	In vitro investigations into the roles of CYP450 enzymes and drug transporters in the drug interactions of zanubrutinib, a covalent Bruton's tyrosine kinase inhibitor	Irrelevant to research question
Zhang, L F (2009)	[Metabolism of osthol in isolated hepatocytes of rat]	Irrelevant to research question
Zhang, Z J(2016)	Effects of Flavonoids in Lysimachia clethroides Duby on the Activities of Cytochrome P450 CYP2E1 and CYP3A4 in Rat Liver Microsomes	Not intervention of interest
Zheng, D (2024)	CS-BRM: A probabilistic roadmap for consistent belief space planning with reachability guarantees	Irrelevant to research question
Zheng, Z W (2010)	Robust channel estimation scheme for the Chinese digital television terrestrial broadcasting systems	Irrelevant to research question
Zhezhnych, P (2007)	Time aspects of information systems	Irrelevant to research question
Zhou, C H (2018)	Effects of Danshen capsules on the pharmacokinetics and pharmacodynamics of clopidogrel in healthy volunteers .	Clinical trial or in vivo study
Zhou, G (2020)	A framework of robust transmission design for IRS-aided MISO communications with imperfect cascaded channels	Irrelevant to research question
Zhou, S (2003)	Interactions of herbs with cytochrome P450 .	Review opinion pieces
Zhou, S (2004)	Therapeutic drugs that behave as mechanism-based inhibitors of cytochrome P450 3A4	Irrelevant to research question
Zhou, S (2005)	Mechanism-based inhibition of cytochrome P450 3A4 by therapeutic drugs	Irrelevant to research question
Zhou, X (2012)	Herb-drug interactions with Danshen (Salvia miltiorrhiza): A review on the role of cytochrome P450 enzymes .	Review opinion pieces
Zyryanova, E S (2018)	The Research of Stimulated Brillouin Scattering in Optical Fibers of Different Standards	Irrelevant to research question
丁春光 (2008)	川芎及小续命汤有效成分在大鼠体内的代谢研究 硕士	Irrelevant to research question
于栋华 (2007)	黄药子配伍当归的减毒及机理的研究 硕士, 黑龙江中医药大学	Thesis
付小桐 (2023)	基于P450酶的雷公藤多苷致大鼠肝损伤及其与复方甘草酸苷配伍减毒研究	Not outcome of interest
代方国 (2005)	基于大鼠肝脏微粒体细胞色素P450酶系的甘遂和甘草配伍作用研究 博士, 第一军医大学	Thesis
何书芬 (2017)	肾阳虚抑郁模型大鼠CYP450酶活性变化及四逆汤的干预研究 硕士, 南京中医药大学	Thesis
何文娟 (2024)	丹参主要活性成分对瑞格列奈体外代谢性相互作用影响	Not outcome of interest
何益军 (2007)	甘草与大戟甘遂芫花配伍对大鼠肝脏细胞色素P4501A2酶活性的影响	Not outcome of interest
何薇 (2016)	甘草化学成分与细胞色素P450酶间的相互作用研究进展	Review opinion pieces
修琳琳 (2017)	含反药组合的海藻玉壶汤中海藻不同品种与甘草加减应用对甲状腺肿大大鼠肝脏CYP450酶基因与蛋白表达的影响	Not outcome of interest
冯燕燕 (2017)	基于Cocktail探针药物法的中药复方UCG对细胞色素P450酶作用研究 硕士, 广东药科大学	Thesis
凌霄 (2021)	代谢酶和转运体介导的药食同源中药中黄酮类成分对其他药物的影响	Review opinion pieces
刘丽 (2011)	甘草次酸在人细胞色素CYP450中体外代谢研究(英文)	Employ rCYPs in experiments
刘洁 (2012)	“Cocktail”探针药物法评价丹参酮ⅡA对大鼠肝微粒体细胞色素P450不同亚型体外代谢活性的影响 硕士, 天津医科大学	Thesis
刘浩生 (2012)	PXR受体激动剂高通量筛选模型的优化和天然活性成分的筛选 硕士	Irrelevant to research question
刘澄铭 (2016)	和厚朴酚、厚朴酚、栀子苷、绿原酸和黄芪甲苷对人和大鼠体外CYP1A2、CYP3A和CYP2D的抑制作用	Not outcome of interest
刘琳娜 (2010)	甘草水煎液对大鼠肝微粒体细胞色素P450酶活性的影响	Clinical trial or in vivo study
刘璐 (2019)	黄芪皂苷生物合成相关细胞色素P450基因克隆及载体构建 硕士	Irrelevant to research question
刘端 (2010)	细胞色素P450基因单核苷酸多态性对药物安全性影响评价体系的建立和应用 博士	Irrelevant to research question
刘艳蕊 (2021)	醋甘遂与炙甘草配伍对癌性腹水模型大鼠细胞色素氧化酶基因和蛋白表达的影响	Clinical trial or in vivo study
刘高峰 (2010)	丹参注射液对家兔体内CYP1A2、CYP2D6和CYP3A4活性的影响	Clinical trial or in vivo study
匡雪君 (2020)	二萜类化合物紫杉醇和丹参酮的生物合成与调控研究 博士	Irrelevant to research question
华欣 (2014)	木豆芪酸在大鼠体内代谢动力学及体外代谢研究 博士	Irrelevant to research question
华碧春 (2014)	黄药子与甘草配伍对大鼠肝CYP450酶活性及mRNA表达的影响	Clinical trial or in vivo study
卢元媛 (2018)	基于液相色谱质谱联用技术对复方中药艾可清化学成分及其调节细胞色素P450酶作用的研究 博士, 广州中医药大学	Thesis
原永芳 (2013)	丹参对氯沙坦药代动力学影响及其在中药与西药相互作用中的意义 博士, 第二军医大学	Thesis
叶娜 (2014)	丹参注射液对人肝微粒体酶CYP2C9,CYP2C19,CYP2D6体外抑制作用的研究	Not intervention of interest
叶娜 (2015)	丹参注射液对大鼠肝微粒体CYP450亚型酶体外抑制作用	Not intervention of interest
向开敏 (2010)	黄芪总苷对二甲肼诱导大鼠结直肠异性隐窝灶和肝微粒体代谢酶的影响	Not outcome of interest
吕静 (2017)	丹参对老龄小鼠肝微粒体细胞色素P450部分亚型的影响	Clinical trial or in vivo study
周岩 (2017)	注射用丹参多酚酸药物相互作用及抗氧化应激机制研究 硕士	Irrelevant to research question
周建明 (2010)	甘草调和诸药的配伍机制及保肝作用研究 硕士, 安徽医科大学	Thesis
周春华 (2018)	丹参胶囊对人体内氯吡格雷药效学及药动学的影响 博士, 河北医科大学	Thesis
和凡 (2008)	丹参酮ⅡA对大鼠细胞色素P450酶的诱导作用	Conference Abstract
和凡 (2009)	丹参酮Ⅱ_A对大鼠细胞色素P450酶的诱导作用	Clinical trial or in vivo study
和凡 (2010)	丹参酮II_A对大鼠细胞色素P450酶的诱导作用	Conference Abstract
和凡 (2012)	复方毛冬青颗粒对大鼠肝微粒体细胞色素P450酶的诱导作用研究	Not intervention of interest
唐小海 (2006)	甘草酸对抗胡椒碱对大鼠肝P450抑制的研究	Clinical trial or in vivo study
夏延哲 (2013)	六种中药单体对人孕烷X受体介导细胞色素酶P450 3A4转录的调节作用	Conference Abstract
奚丽君 (2009)	以半夏药对研究七情配伍对细胞代谢酶P450的影响 硕士, 南京中医药大学	Thesis
孙佳 (2019)	基于CYP450酶探讨人参、炙甘草减轻附子毒性的机理 硕士, 辽宁师范大学	Thesis
孙克寒 (2022)	基于正常和ApoE~(-/-)小鼠AS模型的四妙勇安汤多组分药代动力学比较研究 硕士	Irrelevant to research question
孙宇峰 (2019)	甘草中新NADPH细胞色素P450还原酶基因的克隆与相关生物信息学分析	Irrelevant to research question
孙文涛 (2021)	Ⅱ型细胞色素P450酶氧化β-香树脂醇的选择性调控研究	Irrelevant to research question
孙燕 (2018)	附子双酯型二萜生物碱对代谢酶的影响及心肌毒性研究进展	Not intervention of interest
孙英辉 (2021)	应用人肝细胞研究人参皂苷Rb_1和Rg_1、丹参素钠、冰片对CYP450药物代谢酶1A2、2B6和3A4的体外诱导作用	Not intervention of interest
孟璐 (2020)	基于代谢酶的复方丹参滴丸对阿齐沙坦药代动力学的影响 硕士, 河北医科大学	Thesis
安然敏 (2012)	大明胶囊对大鼠体内细胞色素P450酶活性的影响	Clinical trial or in vivo study
封吉化 (1999)	甘草和甘草甜素对鼠肝脏依赖细胞色素药酶的影响	Conference Abstract
崔学艳 (2010)	“Cocktail”探针底物法筛选祛瘀剂对5种细胞色素P450酶的抑制作用 硕士, 复旦大学	Thesis
崔明华宏 (2016)	丹参酮Ⅱ_A磺酸钠联合思美泰对同种异体1/2原位肝脏移植大鼠P450及肝功能的影响	Clinical trial or in vivo study
左旭锐 (2021)	丹参影响华法林抗凝作用的研究进展	Review opinion pieces
张云轩 (2015)	Cocktail探针药物法评价丹参注射液和心可舒片对家兔CYP450酶5种亚型的作用	Clinical trial or in vivo study
张凤 (2021)	三萜类化合物抑制CYP3A4的构效关系及机制研究 硕士	Irrelevant to research question
张凯 (2013)	赤芍、何首乌和发酵黄芪提取物抗氧化作用研究	Irrelevant to research question
张娴勰 (2015)	中药“十八反”：白芍、丹参与藜芦配伍相互作用及药理作用研究 博士, 中国人民解放军军事医学科学院	Thesis
张建红 (2020)	丹参酮合成相关的SmCYP81C16基因克隆和功能研究	Irrelevant to research question
张明明 (2018)	某院艾滋病住院患者常用中成药与HIV抗病毒药物潜在相互作用分析	Review opinion pieces
张灵芝 (1993)	丹参在抗肝细胞坏死中的钙拮抗作用	Irrelevant to research question
张琳 (2020)	一个新的丹参CYP450的克隆和生物信息学分析	Irrelevant to research question
张莹 (2020)	黄芪转录组数据分析及皂苷合成途径关键基因的表达 硕士	Irrelevant to research question
张金发 (2021)	基于GEO数据库差异基因贞芪扶正颗粒治疗肝癌机制研究	Irrelevant to research question
张韶瑜 (2009)	痹祺胶囊组方配伍对细胞色素P450同工酶活性的影响 博士, 天津大学	Thesis
张飞燕 (2016)	基于细胞色素P450酶的丹参代谢及其药物相互作用的研究进展	Review opinion pieces
徐洁 (2013)	艾迪注射液药物相互作用研究 硕士, 南京中医药大学	Thesis
徐硕 (2017)	甘草对药物代谢酶以及化学药物体内代谢的影响	Review opinion pieces
徐聪 (2013)	CYP2B6体外诱导活性评价模型的建立和应用 硕士	Irrelevant to research question
徐芝秀 (2007)	甘草与海藻 大戟 芫花配伍对大鼠肝脏CYP2E1酶活性及mRNA表达的影响	Not outcome of interest
徐芝秀 (2007)	甘草与海藻提取液合用对CYP3A1/2酶活性及mRNA表达的影响	Not outcome of interest
方誉民 (2017)	藏丹参与紫花丹参中丹参酮和丹酚酸代谢差异研究 硕士	Irrelevant to research question
施畅 (2003)	复方丹参滴丸对大鼠肝CYP_(450)酶系诱导作用的研究	Not intervention of interest
易飞 (2008)	人肝微粒体中川芎嗪对CYP酶活性的影响	Conference Abstract
曹小青 (2023)	丹参酮生物合成途径中C20位氧化酶改造研究	Irrelevant to research question
曹洪欣 (2000)	参白口服液对大鼠肝微粒体细胞色素P-450的影响	Conference Abstract
木合布力·阿布力孜 (2007)	甘草中光甘草定的提取和抗氧化活性研究	Irrelevant to research question
木合布力·阿布力孜 (2008)	新疆光果甘草黄酮类成分的抗氧化活性	Irrelevant to research question
李伟荣 (2005)	复方丹参滴丸对大鼠肝微粒体细胞色素P450含量的影响	Not intervention of interest
李佳文 (2020)	丹参SmCYP76AK2和SmCYP76AK3基因克隆及功能研究 硕士	Irrelevant to research question
李国转 (2018)	发汗与非发汗丹参对大鼠细胞色素P450同工酶影响的比较研究 硕士	Irrelevant to research question
李晗 (2019)	人参、甘草与附子配伍调控CYP450系统减轻肝毒性研究	Clinical trial or in vivo study
李晗 (2020)	心脏药代酶的附子-甘草配伍减毒机制	Irrelevant to research question
李晗 (2023)	诃子、甘草与制草乌合用调控心脏代谢酶CYP2J3减毒机制	Irrelevant to research question
李海云 (2009)	常用中药成分对药物代谢酶CYP3A4活性的影响 硕士, 第二军医大学	Thesis
李滢 (2010)	基于高通量测序技术的药用植物表达序列标签系统的构建与应用 博士	Irrelevant to research question
李玥 (2017)	丹参酮Ⅰ的体外代谢研究及代谢途径鉴定	Irrelevant to research question
李艾芳 (2012)	基于细胞色素P450酶的补骨脂酚与甘草次酸配伍毒性研究	Conference Abstract
李芸 (2014)	丹参活性成分或制剂对CYP450活性的影响及药物相互作用研究进展	Review opinion pieces
杜杰 (2023)	药食同源物质对脑中细胞色素P450 46A1酶活性的调节作用与机制研究 硕士, 大连医科大学	Not outcome of interest
杜玮 (2008)	丹参多组分药代动力学研究及其制剂的质量评价 硕士	Irrelevant to research question
杨亮 (2013)	藜芦人参配伍体内外成分变化与毒性的关联性研究 硕士	Irrelevant to research question
杨柳 (2010)	复方丹参滴丸药物相互作用研究	Conference Abstract
杨秀芬 (2002)	中药有效成分对药物代谢酶的影响	Review opinion pieces
杨秀芬 (2003)	银杏叶提取物和丹参酮对细胞色素P-450和谷胱甘肽转移酶的影响(英文)	Clinical trial or in vivo study
杨锐 (2019)	甘草与抗菌药物药代动力学研究进展	Irrelevant to research question
杨静 (2000)	大鼠肝微粒体细胞色素P450 3A参与甘草次酸代谢	Irrelevant to research question
桑雪雨 (2014)	甘草紫杉烯5α-羟化酶cDNA的生物信息学分析	Irrelevant to research question
梁淼 (2013)	四物汤及其配伍对大鼠肝脏P450酶活性及mRNA表达的影响	Clinical trial or in vivo study
樊玉娟 (2017)	丹参酮胶囊对α-萘异硫氰酸酯所致肝内胆汁淤积小鼠肝损伤的影响及机制初步研究	Irrelevant to research question
武洁 (2014)	HPLC-MS-MS法测定大鼠血浆中6种CYP450探针药物及甘草对CYP450酶活性的影响	Clinical trial or in vivo study
武珊珊 (2013)	制草乌甘草配伍对类风湿关节炎作用及重楼皂苷代谢研究 博士	Irrelevant to research question
毕惠嫦 (2007)	丹参酮Ⅱ_A在大鼠肝微粒体酶中的代谢动力学	Irrelevant to research question
涂江华 (2010)	甘草酸对CYP450酶的影响及其机制研究 博士, 中南大学	Thesis
潘洁 (2016)	艾迪注射液对体外人和大鼠肝微粒体中CYP450酶的抑制作用	Not intervention of interest
潘莹 (2009)	隐丹参酮对大鼠肝微粒体CYP酶的影响	Clinical trial or in vivo study
潘莹 (2010)	隐丹参酮对大鼠肝微粒体CYP酶的影响	Clinical trial or in vivo study
王丹 (2008)	CYP450组合探针模型的建立及其应用于快速筛选中药对CYP450的诱导作用 硕士, 中国人民解放军军事医学科学院	Thesis
王婷 (2019)	细胞色素P450 CYP72A154的半理性改造及在甘草次酸酵母合成中的应用研究 硕士	Irrelevant to research question
王婷 (2024)	雷公藤甲素的肝损伤及减毒策略	Irrelevant to research question
王宇光 (2006)	基于药物代谢酶的中药相互作用研究 博士, 中国人民解放军军事医学科学院	Thesis
王宇光 (2014)	基于PXR受体的天然产物筛选及相关药理毒理研究	Conference Abstract
王少珍 (2018)	基于数字化基因表达谱分析黄药子诱导的肝损伤的作用机制 硕士, 福建中医药大学	Thesis
王彧杰 (2015)	丹参四种有效成分对细胞色素P450酶CYP3A4和CYP2C9的影响 硕士, 上海交通大学	Thesis
王文华 (2016)	参芎葡萄糖注射液的丹参组分对小鼠细胞色素P450的影响	Not outcome of interest
王新敏 (2013)	基于“十八反”的中药配伍禁忌理论基础研究 硕士	Irrelevant to research question
王新敏 (2013)	HPLC法测定大鼠血浆、微粒体中非那西丁与其代谢物含量及其应用	Not outcome of interest
王智勇 (2001)	当归醇沉组分对肝CYP同工酶的影响	Not intervention of interest
王桢月 (2020)	27种天然产物单体对斑点叉尾鮰药物代谢的影响 硕士, 上海海洋大学	Thesis
王礴 (2020)	细胞色素P450 2E1在甘草甜素治疗非酒精性脂肪肝病中的作用	Irrelevant to research question
王童童 (2024)	天然香辛料对杂环胺生成的抑制作用	Irrelevant to research question
王羽 (2012)	联合用药对环孢素A血浓度影响的研究进展	Review opinion pieces
班玉娟 (2021)	五环三萜类化合物的口服吸收与代谢研究进展	Irrelevant to research question
白雪波 (2006)	“cocktail”法评价药物对大鼠肝细胞色素P450酶亚型活性的影响 硕士, 天津医科大学	Thesis
石文筠 (2022)	黄芪注射液对阿霉素药代动力学及肝脏CYP450酶活性的影响 硕士, 北京中医药大学	Thesis
石杰 (2008)	血塞通及川芎嗪对细胞色素P450不同亚型代谢酶影响的研究	Employed non-human liver microsomes
秦崇臻 (2012)	丹参多酚酸盐对人肝微粒体中CYP450酶的抑制作用	Conference Abstract
秦红岩 (2008)	复方丹参片对大鼠肝脏细胞色素P450酶的影响	Clinical trial or in vivo study
程再兴红 (2020)	3味中药经不同比例甘草炮制后对氨苯砜在大鼠体内药代动力学的影响	Not intervention of interest
程婕 (2006)	不同中药组分对细胞色素P450酶及P450氧化还原酶的抑制	Conference Abstract
程汉兴 (2016)	基于多反应监测方法评估中药对肝微粒体CYP450的调控作用研究 硕士, 安徽医科大学	Thesis
童心玥 (2010)	福安特动物药物代谢动力学及联合用药药效学研究 硕士	Irrelevant to research question
肖勇 (2014)	基于孕烷受体-细胞色素P4503A4通路筛选复方丹参中的效应成分实验研究	Irrelevant to research question
肖成荣 (2006)	甘草、芫花合用对大鼠肝脏细胞色素P450酶的影响	Not outcome of interest
胡东华 (2013)	复方丹参滴丸对大鼠肝细胞色素P450酶的影响	Clinical trial or in vivo study
胡东华 (2014)	复方丹参方对大鼠心脏细胞色素P450酶的影响	Not outcome of interest
胡东华 (2014)	复方丹参方及其有效成分对细胞色素P450酶调节及青蒿素对葡聚糖硫酸钠诱导的炎症性肠病的保护作用 硕士, 安徽医科大学	Thesis
胡冰 (2013)	注射用丹参总酚酸(冻干)对人CYP450酶和P-糖蛋白体外抑制作用及对大鼠CYP1A2和CYP3A体内诱导作用(英文)	Insufficient report quality
胡立炜 (2010)	中药常用成分对药物代谢酶CYP1A2活性的影响 硕士, 第二军医大学	Not outcome of interest
苏平 (2019)	雷公藤甲素生物合成萜类合酶及CYP450基因克隆及功能研究 博士	Irrelevant to research question
苗兰 (2024)	中药复方双参宁心胶囊及其配伍组分对大鼠细胞色素P450酶的影响	Clinical trial or in vivo study
苗潇磊 (2016)	次乌头碱、甘草苷单用与合用对大鼠肝脏CYP450酶mRNA表达与活性的影响	Not outcome of interest
董海燕 (2008)	四种抗癌中药提取物对大鼠肝CYP3A酶活性及mRNA表达的影响	Not outcome of interest
蒲雅洁 (2018)	远志皂苷生物合成关键酶CYP716A249在酿酒酵母中的功能鉴定 硕士	Irrelevant to research question
薛清丹 (2015)	复方丹参注射液对大鼠肝脏细胞色素P450酶不同亚型的影响	Clinical trial or in vivo study
虎虓虓 (2014)	甘草总提物及甘草酸、甘草次酸对P-糖蛋白和药物代谢酶的影响 硕士, 陕西师范大学	Thesis
袁瑛姿 (2023)	酵母合成环黄芪醇的研究进展	Irrelevant to research question
袁红昌南 (2017)	超高效液相色谱-质谱联用法测定黄芪注射液对大鼠细胞色素P450酶活性的影响	Clinical trial or in vivo study
谢瑞芳 (2009)	中药对细胞色素P450代谢影响的研究进展	Review opinion pieces
谭蓉 (2009)	重视中药作用于肠道CYP3A4、P-gp后对口服药物生物利用度的影响	Review opinion pieces
贺佳 (2022)	甘遂半夏汤中甘遂甘草反药组合加减应用对腹水大鼠CYP450酶的影响	Clinical trial or in vivo study
贾睿 (2014)	黄芪多糖对鲤化学性肝细胞损伤的抑制作用	Irrelevant to research question
赫宇霏 (2018)	乌头药对配伍研究进展	Review opinion pieces
赵明洪 (2023)	甘草减轻雷公藤多苷片所致肝损伤的作用机制	Clinical trial or in vivo study
赵海霞 (2013)	花生四烯酸代谢酶多重抑制剂异甘草素诱导人乳腺癌细胞生长阻滞和凋亡	Irrelevant to research question
邓和军 (1992)	丹参护肝机理的研究	Irrelevant to research question
郑春松 (2007)	用回归分割法预测4味中药对CYP2D6代谢的抑制作用	Irrelevant to research question
郑春松 (2018)	计算机模拟预测川芎与当归的药代动力学和肝毒性特征	Irrelevant to research question
郑春雨 (2015)	基于肝药代谢酶的四逆汤复方配伍减毒机制研究 硕士, 黑龙江中医药大学	Thesis
郭峰 (2013)	降脂中药方2与阿托伐他汀的代谢性相互作用的体外研究 硕士, 上海交通大学	Thesis
郭海方 (2010)	丹参酚酸A对大鼠肝微粒体细胞色素P450酶系的影响	Not outcome of interest
陆倍倍 (2011)	液质联用及药物筛选技术在中药毒性研究中的应用探索 博士	Irrelevant to research question
陆铖 (2015)	黄芪生脉饮对大鼠三种细胞色素P450亚酶的影响 硕士, 宁夏医科大学	Thesis
陈俊潘 (2023)	吴茱萸经不同比例甘草炮制后肝毒性变化与对CYP450酶调控的相关性分析	Not intervention of interest
陈张鑫 (2022)	丹参CYP76AH3和红豆杉CYP725A4的原核表达、纯化与晶体结构研究 硕士	Irrelevant to research question
陈悦悦 (2021)	常见中草药提取物及主要成分对细胞色素P450 2C9抑制的研究进展	Review opinion pieces
陈烨 (2013)	葛根芩连汤及不同配伍对肝细胞色素P450酶的影响	Not intervention of interest
霍旺 (2022)	诃子、甘草与制草乌配伍调控CYP450系统减轻肝毒性研究	Clinical trial or in vivo study
霍达 (2024)	代谢工程改造热带假丝酵母生产鼠尾草酸	Irrelevant to research question
鞠爱霞 (2018)	基于CYP450酶的四逆汤复方配伍减毒机制研究	Clinical trial or in vivo study
鞠爱霞 (2023)	泽泻汤对高脂血症模型小鼠CYP450酶亚型的影响	Clinical trial or in vivo study
韦炳华 (2005)	复方丹参滴丸对大鼠肝微粒体细胞色素P450含量的影响	Not outcome of interest
韦炳华 (2006)	复方丹参滴丸对大鼠肝微粒体细胞色素P450含量的影响	Not outcome of interest
韩凤梅 (2013)	雷公藤内酯与甘草次酸合用对大鼠体内细胞色素P450酶的影响(英文)	Clinical trial or in vivo study
韩菁 (2012)	丹参与藜芦“相反”配伍的毒性及其活性成分的电化学研究 硕士	Irrelevant to research question
马世堂 (2015)	基于计算药理学的复方丹参滴丸对氯吡格雷代谢酶的影响	Irrelevant to research question
马世玉 (2005)	丹参酮对大鼠细胞色素P-450酶系和谷胱甘肽转移酶的作用	Not outcome of interest
马桂臣 (2017)	基于细胞色素P450 2C9的基因多态性研究丹参组分对氟伐他汀代谢影响及其机制	Not outcome of interest
马桂臣 (2017)	基于细胞色素P450 2C9的基因多态性研究丹参组分对氟伐他汀代谢的影响及其机制 硕士, 南昌大学	Thesis
马静 (2018)	隐丹参酮及丹参酮ⅡA对人肝HepG2细胞的细胞色素P450 3A4和氯吡格雷代谢的影响	Conference Abstract
高倩 (2011)	盐酸士的宁及其与甘草次酸、甘草苷配伍对大鼠肝脏CYP450酶的mRNA表达和酶活性的影响 硕士, 湖北大学	Thesis
齐彩芝 (2010)	甘草黄酮与绞股蓝皂苷对花生四烯酸通路的影响 硕士, 北京中医药大学	Thesis
齐梦蝶 (2018)	穿心莲中4种NADPH-细胞色素P450还原酶的功能表征 硕士	Irrelevant to research question
