# Supplementary material for: Cardioprotective Chinese herbs and antiretroviral drug metabolism: a systematic review of in vitro evidence
Source: Front Pharmacol. 2025 Nov 20;16:1627058. doi: 10.3389/fphar.2025.1627058 (PMC12675451; doi:10.3389/fphar.2025.1627058)
Supplement: Supplementary file 5 [file Table4.xlsx]

## Sheet: Supplementary Table 4
Supplementary Table 4. Advanced Search Filters, Parameters, and Results from Scopus for Studies Published Up to 31st May 2024
No.	Filters	Parameters	Results
36		#14 AND #35	77
35		#27 OR #34	87821
34		#28 OR #29 OR #30 OR #31 OR #32 OR #33	81830
33	indexterms OR TITLE-ABS-KEY	(&apos;angustone OR &apos;coumarins&apos; OR dehydroglyasperin OR &apos;flavonoid AND compound&apos; OR glabridin OR glyasperin OR &apos;glycyrrhetinic AND acid&apos; OR glycyrrhizin OR glycyuralin OR herniarin OR kaempferol OR licocoumarone OR licoricidin OR liquiritin OR topazolin OR &apos;triterpenoid AND saponin&apos; OR umbelliferone )	53
32	indexterms OR TITLE-ABS-KEY	(&apos;angelica AND polysaccharides&apos; OR butylidenephthalide OR butylphthalide OR camphene OR cnidilin OR &apos;ferulic AND acid&apos; OR furfural OR imperatorin OR ligustilide OR &apos;phenolic AND compound&apos; OR phthalide OR &apos;propionic AND acid&apos; OR &apos;senkyunolide&apos; )	53
31	indexterms OR TITLE-ABS-KEY	(&apos;butyl AND phthalide&apos; OR &apos;butylidenephthalide&apos; OR &apos;caffeic AND acid&apos; OR chuanxiongnolide OR chuanxiongzine OR &apos;ferulic AND acid&apos; OR ligustilide OR &apos;linoleic AND acid&apos; OR neocnidilide OR &apos;palmitic AND acid&apos; OR &apos;protocatechuic AND acid&apos; OR &apos;scopoletin&apos; OR &apos;sedanonic AND acid&apos; OR &apos;senkyunolide&apos; OR tr…	53
30	indexterms OR TITLE-ABS-KEY	(&apos;amp&apos; OR atractylenolactam OR atractylenolide OR atractylenother OR atractylon OR biatractylenolide OR biepiasterolide OR &apos;caffeic AND acid&apos; OR camphor OR &apos;ferulic AND acid&apos; OR flavone OR flavonone OR &apos;protocatechuic AND acid&apos; OR scopoletin )	72
29	indexterms OR TITLE-ABS-KEY	(&apos;acetylastragaloside OR astragaloside OR calycosin OR cycloastragenol OR formononetin OR isomucronulatol OR isorhamnetin OR kaempferol OR pratensein OR quercetin )	81824
28	indexterms OR TITLE-ABS-KEY	(&apos;caffeic AND acid&apos; OR &apos;cryptotanshinone&apos; OR cryptotanshinone OR &apos;danshensu&apos; OR &apos;dihydrotanshinone&apos; OR &apos;hydroxysafflor AND yellow&apos; OR isotanshinone OR lithospermic OR protocatechuic OR &apos;rosmarinic AND acid&apos; OR &apos;salvianolic AND acid&apos; OR &apos;tanshinone&apos; )	53
27		#15 OR #16 OR #17 OR #18 OR #19 OR #20 OR #21 OR #22 OR #23 OR #24 OR #25 OR #26	6423
26	indexterms OR TITLE-ABS-KEY	(&apos;liquorice OR liquorices OR licorice OR licorices OR &apos;glycyrrhiza AND glabra&apos; OR &apos;gan AND cao&apos; OR &apos;gancao&apos; OR &apos;gan AND caos&apos; OR &apos;cao, AND gan&apos; OR &apos;gan AND zao&apos; OR &apos;gan AND zaos&apos; OR &apos;zaos, AND gan&apos; OR &apos;glycyrrhiza AND uralenses&apos; OR &apos;uralenses, AND glycyrrhiza&apos; OR &apos;chinese AND licorice&apo…	53
25	indexterms OR TITLE-ABS-KEY	(&apos;glycyrrhiza AND uralensis&apos; OR &apos;glycyrrhiza AND uralensis AND extract&apos; OR &apos;glycyrrhiza AND glabra&apos; OR &apos;glycyrrhiza AND glabra AND extract&apos; )	206
24	indexterms OR TITLE-ABS-KEY	(&apos;danggui&apos; OR &apos;angelica AND sinenses&apos; OR &apos;sinenses, AND angelica&apos; OR &apos;dang AND gui&apos; OR &apos;dong AND quai&apos; OR &apos;tang AND kuei&apos; OR &apos;angelica AND sinensis AND root&apos; OR &apos;angelica AND sinensis AND root AND extract&apos; OR &apos;radix AND angelicae AND sinensis AND extract&apos; OR &apos;danggui AND extract&apos; OR &apos;danggui A…	53
23	indexterms OR TITLE-ABS-KEY	(&apos;angelica AND sinensis&apos; OR &apos;angelicae AND sinensis AND extract&apos; )	352
22	indexterms OR TITLE-ABS-KEY	(&apos;chuan AND xiong&apos; OR &apos;chuanxiong&apos; OR ligusticums OR &apos;lovage, AND alpine&apos; OR &apos;alpine AND lovage&apos; OR &apos;alpine AND lovages&apos; OR &apos;lovages, AND alpine&apos; OR &apos;ligusticum AND sinense AND subsp. AND chuanxiong AND root&apos; OR &apos;chuanxiong AND extract&apos; OR &apos;chuanxiong AND root AND extract&apos; )	53
21	indexterms OR TITLE-ABS-KEY	(&apos;ligusticum&apos; OR &apos;ligusticum AND extract&apos; )	1153
20	indexterms OR TITLE-ABS-KEY	(&apos;bai AND zhu&apos; OR &apos;baizhu&apos; OR atractylode OR jutsu OR jutsus OR &apos;atractylodes AND lancea&apos; OR &apos;atractylodes AND lanceas&apos; OR &apos;lanceas, AND atractylodes&apos; OR &apos;baizhu AND extract&apos; OR &apos;baizhu AND root AND extract&apos; )	53
19	indexterms OR TITLE-ABS-KEY	(&apos;atractylodes&apos; OR &apos;atractylodes AND extract&apos; )	1532
18	indexterms OR TITLE-ABS-KEY	(&apos;huang AND qi&apos; OR &apos;huang-qi&apos; OR &apos;astragalus AND mongholicus&apos; OR &apos;astragalus AND membranaceus&apos; OR &apos;huangqi&apos; OR &apos;astragalus AND propinquus AND root&apos; OR &apos;astragalus AND membranaceus AND root&apos; OR &apos;phaca AND membranacea AND root&apos; OR &apos;mo AND jia AND huang AND qi&apos; OR &apos;astragalus AND propinquus&apos; OR &apos;…	53
17	indexterms OR TITLE-ABS-KEY	(&apos;astragalus AND propinquus&apos; OR &apos;astragalus AND propinquus AND extract&apos; )	196
16	indexterms OR TITLE-ABS-KEY	(&apos;tan AND seng&apos; OR &apos;dan AND shen&apos; OR &apos;dan-shen&apos; OR &apos;danshen&apos; OR &apos;chinese AND salvia&apos; OR &apos;chinese AND salvias&apos; OR &apos;salvia, AND chinese&apos; OR &apos;salvias, AND chinese&apos; OR &apos;salvia AND miltiorrhizae&apos; OR &apos;salvia AND miltiorrhiza AND root&apos; OR &apos;danshen AND extract&apos; OR &apos;dan-shen AND root AND extr…	53
15	indexterms OR TITLE-ABS-KEY	(&apos;salvia AND miltiorrhiza&apos; OR &apos;salvia AND miltiorrhiza AND extract&apos; )	3769
14		#8 OR #13	1273
13		#9 AND #12	366
12		#10 OR #11	5299
11	indexterms OR TITLE-ABS-KEY	(&apos;constitutive AND androstane AND receptor&apos; )	2363
10	indexterms OR TITLE-ABS-KEY	(&apos;pregnane AND x AND receptor&apos; )	4387
9	indexterms OR TITLE-ABS-KEY	(&apos;transcription AND initiation&apos; )	115284
8		#1 AND #7	969
7		#2 OR #3 OR #4 OR #5 OR #6	33550
6	indexterms OR TITLE-ABS-KEY	(&apos;cytochrome AND p450 AND 2d6&apos; )	13422
5	indexterms OR TITLE-ABS-KEY	(&apos;cytochrome AND p450 AND 2c19&apos; )	10511
4	indexterms OR TITLE-ABS-KEY	(&apos;cytochrome AND p450 AND 2c9&apos; )	10217
3	indexterms OR TITLE-ABS-KEY	(&apos;cytochrome AND p450 AND 2b6&apos; )	4270
2	indexterms OR TITLE-ABS-KEY	(&apos;cytochrome AND p-450 AND cyp3a&apos; )	10104
1	indexterms OR TITLE-ABS-KEY	(&apos;enzyme AND induction&apos; OR &apos;enzyme AND inhibitors&apos; )	50253
