# Supplementary material for: Cardioprotective Chinese herbs and antiretroviral drug metabolism: a systematic review of in vitro evidence
Source: Front Pharmacol. 2025 Nov 20;16:1627058. doi: 10.3389/fphar.2025.1627058 (PMC12675451; doi:10.3389/fphar.2025.1627058)
Supplement: Supplementary file 6 [file Table1.xlsx]

## Sheet: Supplementary Table  1
Supplementary Table 1. Mechanisms of Antiretroviral-Associated Drug Interactions
Drug by drug class	Pharmacokinetic interaction type / Absorption	Metabolism			Other mechanisms
		Substrate	Inducer	Inhibitor
Integrase inhibitors
Bictegravir	Chelation decreases absorption	CYP3A4	–	–	Inhibits transporters OCT2, MATE
		UGT1A1
Dolutegravir	Chelation decreases absorption	UGT1A1	–	–	Inhibits transporters OCT2, MATE
		CYP3A4 (minor)
Raltegravir	Chelation decreases absorption	UGT1A1	–	–	–
Elvitegravir	Chelation decreases absorption	CYP3A4	CYP2C9	–	–
NNRTIs
Doravirine*	P-glycoprotein substrate	CYP3A4	–	–	–
Efavirenz	–	CYP2B6 (major), 3A4	CYP3A4, 2B6	CYP3A4, 2C19, 2C9	–
Etravirine	Inhibits P-glycoprotein	CYP3A4, 2C9, 2C19	CYP3A4	CYP2C9, 2C19	–
Nevirapine	–	CYP3A4, 2B6	CYP3A4, 2B6	–	–
Rilpivirine	Decreased by gastric acid lowering drugs	CYP3A4	–	–	Inhibits transporter OCT2
Pharmacokinetic enhancers
Cobicistat	Inhibits P-glycoprotein	CYP3A4, 2D6 (minor)	–	CYP3A4, 2D6	Inhibits OAT1B1, OAT1B3, MATE, BRCP
Ritonavir	Substrate and inhibitor of P-glycoprotein	CYP3A4, 2D6 (minor)	UGT1A1, CYP1A2, 2B6, 2C8, 2C9, 2C19	CYP3A4, 2D6,2C9,2C19, 2A6, 1A2, 2E1	Inhibits OAT1B1, OAT1B3, MATE, BRCP
Protease Inhibitors
Atazanavir	Decreased by gastric acid lowering drugs	CYP3A4	–	CYP3A4, UGT1A1	Inhibits OATP1B1
	P-glycoprotein substrate, inhibitor and inducer
Darunavir	P-glycoprotein substrate	CYP3A4	CYP2C9	CYP3A4	Inhibits transporter OATP
Fosamprenavir	P-glycoprotein substrate & inhibitor	CYP3A4	3A4 (weak)	CYP3A4	–
Lopinavir	P-glycoprotein substrate	CYP3A4	–	CYP3A4	Inhibits transporter OATP
Saquinavir	P-glycoprotein substrate & inhibitor	CYP3A4	–	CYP3A4	Inhibits transporter OATP
Tipranavir	P-glycoprotein substrate & inducer	CYP3A4	CYP3A4, 1A2, 2C19	CYP2D6	Inhibits transporter OATP
NRTIs
Abacavir	–	UGT1A1	–	–	Alcohol dehydrogenase substrate
Emtricitabine	–	–	–	–	–
Lamivudine	–	–	–	–	–
Tenofovir DF	P-glycoprotein substrate	–	–	–	Competition of active renal tubular secretion
Tenofovir AF	P-glycoprotein substrate	–	–	–	OATP substrate
Zidovudine	–	UGT enzymes	–	–	–
Entry inhibitors
Maraviroc	P-glycoprotein substrate	CYP3A4	–	–	–
Enfuvirtide	–	–	–	–	–
‘-‘indicates no clinically relevant interactions via these mechanisms
* Drug not yet commercially available in Australia
Abbreviations: BCRP, breast cancer resistance protein; CYP, cytochrome P450; MATE, multidrug and toxin extrusion protein; OAT, organic anion transporter; OATP, organic-anion-transporting polypeptide; OCT, organic cation transporter; UGT, uridine diphosphate (UPD)-glucuronosyltransferase
Retrieved from https://hivmanagement.ashm.org.au/drug-drug-interactions-in-patients-with-hiv-infection/important-drug-drug-interactions-to-consider/ on 15/10/2024. Table 1. Mechanisms of antiretroviral-associated drug interactions
