# Supplementary material for: Cardioprotective Chinese herbs and antiretroviral drug metabolism: a systematic review of in vitro evidence
Source: Front Pharmacol. 2025 Nov 20;16:1627058. doi: 10.3389/fphar.2025.1627058 (PMC12675451; doi:10.3389/fphar.2025.1627058)
Supplement: Supplementary file 7 [file Table10.xlsx]

## Sheet: Supplementary Table 8.3
Supplementary Table 8.3 Key Findings in Studies Involving Astragali, A. macrocephalae, Chuanxiong, and A. sinensis
Induction Assays Conducted in Hepatic Cell Lines
Study	Extract/Compound	PXR-3A4 Activation	CAR-3A4-activation	CYP3A4 expression (%)
(Author/Year)		(Fold Changes)	(Fold Changes)
Lau/2013	Huang Qi (A. membranaceus)	NE
	Ethanolic Extract
Zhang/2013	Huang Qi (A. membranaceus)	Injection: up to 1.6*	Injection: NE
	Injection or Granules	Granules: up to 1.58*	Granules: NE
Xia/2012	Astragaloside IV	NE
Dong/2008	Bai Zhu (A. macrocephala)	4.48**
	Aqueous Extract
Li/2020	Chuan Xiong (L. chuanxiong)			142.35
	Aqueous Extract
Li/2020	Ferulic acid			63.86*
Li/2020	Dang Gui (A. sinensis)			115.49
	Aqueous Extract
Inhibition Assays Conducted in Human Liver Microsomes
Study	Extract/Compound	IC50 (μg/ml)	Inhibition rate (%)	CYP3A4 relative activity (%)
(Author, Year)
Lau/2013	Huang Qi (A. membranaceus)	3A4: 61
	Ethanolic Extract
Mao/2012	Huang Qi (A. membranaceus)			> 90
	Ethanolic Extract
Zhang/2017	Astragaloside IV		2C9: NE
Li/2020	Chuan Xiong (L. chuanxiong)			Enhance activity a
	Aqueous Extract
Li/2020	Ferulic acid			Inhibit activity ** a
Li/2020	Dang Gui (A. sinensis)			Enhance activity a
	Aqueous Extract
Mao/2012	Dang Gui (A. sinensis)			>100
	Ethanolic Extract
Sevior/2010	Dang Gui (A. polymorpha)	2B6: 11.4	2B6: >80% inhibition
	Methanolic Extract	2C9: >100	2C9: ~10% (no data)
		2C19: 13.7-14.3	2C19: >80% inhibition
		2D6: >100	2D6: ~15% (no data)
		3A4: >100	3A4: 10-40% (no data)
Abbreviations: NE: no activation, no induction or no inhibition (data not shown); a data not shown; * p<0.05; ** p<0.01; *** p<0.001
