# Supplementary material for: Cardioprotective Chinese herbs and antiretroviral drug metabolism: a systematic review of in vitro evidence
Source: Front Pharmacol. 2025 Nov 20;16:1627058. doi: 10.3389/fphar.2025.1627058 (PMC12675451; doi:10.3389/fphar.2025.1627058)
Supplement: Supplementary file 8 [file Table5.xlsx]

## Sheet: Supplementary Table 5
Supplementary Table 5. Search Strategy and Results from CNKI for Studies Published Up to 31st May 2024
No.	Parameters	Results
1	条件： ( ( ( ( ( ( ( 旧版主题%'丹参' or 旧版主题%'丹參' ) OR ( 旧版主题='黄芪' or 旧版主题='黃芪' ) ) OR ( 旧版主题='白术' or 旧版主题='白術' ) ) OR ( 旧版主题='川芎' ) ) OR ( 旧版主题='当归' or 旧版主题='當歸' ) ) OR ( 旧版主题='甘草' ) ) AND ( 旧版主题%'细胞色素P450' or 旧版主题%'細胞色素P450' ) ) AND ( ( 主要主题='CYP450' ) OR ( 主要主题='细胞色素' or 主要主题='細胞色素' ) OR ( 主要主题='细胞色素P450' or 主要主题='細胞色素P450' ) OR ( 主要主题='代谢酶' or 主要主题='代謝酶' ) OR ( 主要主题='酶活性' ) OR ( 主要主题='P450 3A4' ) OR (…	192
