# Supplementary material for: Cardioprotective Chinese herbs and antiretroviral drug metabolism: a systematic review of in vitro evidence
Source: Front Pharmacol. 2025 Nov 20;16:1627058. doi: 10.3389/fphar.2025.1627058 (PMC12675451; doi:10.3389/fphar.2025.1627058)
Supplement: Supplementary file 9 [file Table7.xlsx]

## Sheet: Supplementary Table S7
		MA et al., 2018	Wang et al., 2011	WANG et al., 2015	Yu et al., 2009	LI et al., 2023	Wang et al., 2012	XIA et al., 2012	ZHANG et al., 2022	Lau et al., 2013	Zhang et al., 2013	Dong et al., 2008	LI et al., 2020	Hu et al., 2015	MAO et al., 2012	Wang et al., 2010	Wang & Yeung, 2012	XU et al., 2015	Chen et al., 2023	GUO et al., 2014	HE et al., 2009	Lv et al., 2015	Sevior et al., 2010	Zhang et al., 2017
no.	REPORTING QUALITY	SELECTION	SELECTION	SELECTION	SELECTION	SELECTION	SELECTION	SELECTION	SELECTION	SELECTION	SELECTION	SELECTION	SELECTION	SELECTION	SELECTION	SELECTION	SELECTION	SELECTION	SELECTION	SELECTION	SELECTION	SELECTION	SELECTION	SELECTION
	Test compound and controls
1	The chemical name or other identification, such as CAS-number, of the test compound was given.	partially fulfilled	fulfilled	partially fulfilled	fulfilled	partially fulfilled	partially fulfilled	partially fulfilled	partially fulfilled	fulfilled	fulfilled	fulfilled	partially fulfilled	fulfilled	fulfilled	fulfilled	not determined	partially fulfilled	fulfilled	fulfilled	partially fulfilled	not fulfilled	fulfilled	partially fulfilled
2	The purity of the test compound was stated or is traceable according to information given regarding manufacturer and lot/batch number. In case of mixtures, the composition of different constituents was stated.	fulfilled	fulfilled	fulfilled	partially fulfilled	not fulfilled	fulfilled	not fulfilled	fulfilled	fulfilled	fulfilled	fulfilled	fulfilled	fulfilled	fulfilled	not fulfilled	fulfilled	fulfilled	fulfilled	fulfilled	not fulfilled	not fulfilled	fulfilled	fulfilled
3	The solubility of the test compound was described.	REMOVE	REMOVE	REMOVE	REMOVE	REMOVE	REMOVE	REMOVE	REMOVE	REMOVE	REMOVE	REMOVE	REMOVE	REMOVE	REMOVE	REMOVE	REMOVE	REMOVE	REMOVE	REMOVE	REMOVE	REMOVE	REMOVE	REMOVE
4	The solvent (vehicle) was described.	fulfilled	fulfilled	fulfilled	fulfilled	fulfilled	fulfilled	fulfilled	fulfilled	fulfilled	fulfilled	fulfilled	fulfilled	not fulfilled	fulfilled	not fulfilled	not fulfilled	fulfilled	fulfilled	not fulfilled	fulfilled	fulfilled	not fulfilled	not fulfilled
5	It was stated that a solvent (vehicle) control was included.	fulfilled	fulfilled	fulfilled	fulfilled	fulfilled	fulfilled	fulfilled	fulfilled	fulfilled	fulfilled	fulfilled	fulfilled	fulfilled	fulfilled	fulfilled	fulfilled	fulfilled	fulfilled	fulfilled	fulfilled	fulfilled	not fulfilled	not fulfilled
	Test System
6	The test system (e.g., cell line / cells/ tissue / organ / embryo / sub-cellular fractions) was described.	fulfilled	fulfilled	fulfilled	fulfilled	fulfilled	fulfilled	fulfilled	fulfilled	fulfilled	fulfilled	fulfilled	partially fulfilled	fulfilled	fulfilled	fulfilled	fulfilled	fulfilled	fulfilled	fulfilled	fulfilled	fulfilled	fulfilled	fulfilled
7	The source of the test system was stated.	fulfilled	fulfilled	fulfilled	fulfilled	fulfilled	fulfilled	fulfilled	fulfilled	fulfilled	fulfilled	fulfilled	fulfilled	fulfilled	fulfilled	fulfilled	fulfilled	fulfilled	fulfilled	fulfilled	fulfilled	fulfilled	fulfilled	fulfilled
8	The metabolic competence, i.e., competence of the test system to metabolize the test compound into an active metabolite was described.	REMOVE	REMOVE	REMOVE	REMOVE	REMOVE	REMOVE	REMOVE	REMOVE	REMOVE	REMOVE	REMOVE	REMOVE	REMOVE	REMOVE	REMOVE	REMOVE	REMOVE	REMOVE	REMOVE	REMOVE	REMOVE	REMOVE	REMOVE
9	The number of cell passages of the cell line used, was stated. (Remove this criterion if the study was not conducted in a cell line.)	REMOVE	REMOVE	REMOVE	REMOVE	REMOVE	REMOVE	REMOVE	REMOVE	REMOVE	REMOVE	REMOVE	REMOVE	REMOVE	REMOVE	REMOVE	REMOVE	REMOVE	REMOVE	REMOVE	REMOVE	REMOVE	REMOVE	REMOVE
10	Composition of media was described, including use of serum, antibiotics, etc.	not fulfilled	fulfilled	fulfilled	fulfilled	fulfilled	fulfilled	fulfilled	fulfilled	fulfilled	fulfilled	fulfilled	fulfilled	fulfilled	fulfilled	fulfilled	fulfilled	fulfilled	fulfilled	fulfilled	fulfilled	fulfilled	fulfilled	fulfilled
11	Incubation temperature, humidity, and CO2 concentration were described.	fulfilled	fulfilled	fulfilled	not fulfilled	fulfilled	fulfilled	fulfilled	fulfilled	fulfilled	fulfilled	fulfilled	not fulfilled	fulfilled	fulfilled	fulfilled	fulfilled	fulfilled	fulfilled	fulfilled	fulfilled	fulfilled	fulfilled	fulfilled
12	Measures taken for avoiding or screening for contamination by mycoplasma, bacteria, fungi and virus were described.	not fulfilled	fulfilled	fulfilled	not fulfilled	fulfilled	fulfilled	not fulfilled	not fulfilled	fulfilled	not fulfilled	fulfilled	fulfilled	fulfilled	fulfilled	fulfilled	fulfilled	fulfilled	fulfilled	fulfilled	fulfilled	fulfilled	fulfilled	fulfilled
	Administration of test compound
13	The administered dose levels or concentrations were stated.	fulfilled	fulfilled	fulfilled	fulfilled	fulfilled	fulfilled	fulfilled	fulfilled	fulfilled	fulfilled	fulfilled	fulfilled	fulfilled	fulfilled	fulfilled	fulfilled	partially fulfilled	fulfilled	fulfilled	fulfilled	fulfilled	fulfilled	fulfilled
14	Cell density or number of cells used during treatment was described. (Remove this criterion if the study was not conducted in a cell line.)	fulfilled	fulfilled	fulfilled	fulfilled	fulfilled	fulfilled	fulfilled	fulfilled	not fulfilled	fulfilled	not fulfilled	not fulfilled	fulfilled	fulfilled	fulfilled	fulfilled	fulfilled	fulfilled	fulfilled	fulfilled	fulfilled	fulfilled	fulfilled
15	The duration of treatment was stated.	fulfilled	fulfilled	fulfilled	fulfilled	fulfilled	fulfilled	fulfilled	fulfilled	fulfilled	fulfilled	fulfilled	fulfilled	fulfilled	fulfilled	fulfilled	fulfilled	fulfilled	fulfilled	fulfilled	fulfilled	fulfilled	fulfilled	fulfilled
16	The number of replicates per dose level/concentration or the number of times the experiment was repeated was stated.	fulfilled	fulfilled	partially fulfilled	fulfilled	fulfilled	fulfilled	fulfilled	fulfilled	fulfilled	fulfilled	fulfilled	fulfilled	fulfilled	partially fulfilled	partially fulfilled	fulfilled	fulfilled	fulfilled	fulfilled	fulfilled	fulfilled	fulfilled	fulfilled
	Data collection and analysis
17	The tests and/or analytical methods used were sufficiently described to allow for evaluation of reliability of results.	partially fulfilled	fulfilled	fulfilled	fulfilled	fulfilled	fulfilled	fulfilled	fulfilled	fulfilled	fulfilled	fulfilled	fulfilled	fulfilled	fulfilled	fulfilled	fulfilled	fulfilled	fulfilled	fulfilled	fulfilled	fulfilled	fulfilled	fulfilled
18	The time points for data collection were stated.	REMOVE	REMOVE	REMOVE	REMOVE	REMOVE	REMOVE	REMOVE	REMOVE	REMOVE	REMOVE	REMOVE	REMOVE	REMOVE	REMOVE	REMOVE	REMOVE	REMOVE	REMOVE	REMOVE	REMOVE	REMOVE	REMOVE	REMOVE
19	It was stated that the effect of the test compound on cytotoxicity was measured.	fulfilled	fulfilled	fulfilled	fulfilled	fulfilled	not fulfilled	fulfilled	fulfilled	fulfilled	fulfilled	fulfilled	fulfilled	fulfilled	fulfilled	fulfilled	fulfilled	fulfilled	fulfilled	fulfilled	fulfilled	fulfilled	fulfilled	fulfilled
20	All results were clearly presented.	fulfilled	partially fulfilled	fulfilled	fulfilled	fulfilled	partially fulfilled	partially fulfilled	fulfilled	partially fulfilled	fulfilled	fulfilled	partially fulfilled	fulfilled	partially fulfilled	fulfilled	fulfilled	partially fulfilled	partially fulfilled	fulfilled	fulfilled	partially fulfilled	partially fulfilled	partially fulfilled
21	The statistical methods and software used were described.	fulfilled	fulfilled	fulfilled	fulfilled	fulfilled	not fulfilled	fulfilled	fulfilled	fulfilled	fulfilled	fulfilled	fulfilled	fulfilled	not fulfilled	fulfilled	fulfilled	not fulfilled	fulfilled	fulfilled	fulfilled	fulfilled	fulfilled	fulfilled
	Funding and competing interests
22	The funding sources for the study were stated.	fulfilled	fulfilled	fulfilled	fulfilled	fulfilled	fulfilled	fulfilled	fulfilled	fulfilled	fulfilled	fulfilled	fulfilled	fulfilled	fulfilled	fulfilled	fulfilled	fulfilled	fulfilled	fulfilled	fulfilled	fulfilled	fulfilled	fulfilled
23	Any competing interests were disclosed or it was explicitly stated that the authors did not have any competing interests.	not fulfilled	fulfilled	not fulfilled	fulfilled	not fulfilled	not fulfilled	not fulfilled	fulfilled	not fulfilled	not fulfilled	not fulfilled	not fulfilled	fulfilled	not fulfilled	not fulfilled	not fulfilled	not fulfilled	fulfilled	not fulfilled	not fulfilled	fulfilled	fulfilled	not fulfilled
	Other
24	Was all information that is indispensable for evaluating the reliability of data given? This includes information on the test compound and controls, test system, study design or study performance.
	METHODOLOGICAL QUALITY	SELECTION	SELECTION	SELECTION	SELECTION	SELECTION	SELECTION	SELECTION	SELECTION	SELECTION	SELECTION	SELECTION	SELECTION	SELECTION	SELECTION	SELECTION	SELECTION	SELECTION	SELECTION	SELECTION	SELECTION	SELECTION	SELECTION	SELECTION
	Test compound and controls
1	The test compound or mixture was unlikely to contain any impurities that may significantly have affected the results of the study.	REMOVE	REMOVE	REMOVE	REMOVE	REMOVE	REMOVE	REMOVE	REMOVE	REMOVE	REMOVE	REMOVE	REMOVE	REMOVE	REMOVE	REMOVE	REMOVE	REMOVE	REMOVE	REMOVE	REMOVE	REMOVE	REMOVE	REMOVE
2	It was likely that the test compound was soluble at the concentrations used.	REMOVE	REMOVE	REMOVE	REMOVE	REMOVE	REMOVE	REMOVE	REMOVE	REMOVE	REMOVE	REMOVE	REMOVE	REMOVE	REMOVE	REMOVE	REMOVE	REMOVE	REMOVE	REMOVE	REMOVE	REMOVE	REMOVE	REMOVE
3	An appropriate solvent (vehicle) was used that is not expected to interfere with the results of the study at the concentration used.	fulfilled	fulfilled	fulfilled	fulfilled	fulfilled	fulfilled	fulfilled	fulfilled	fulfilled	fulfilled	fulfilled	fulfilled	not determined	fulfilled	not determined	not determined	fulfilled	not fulfilled	not determined	fulfilled	fulfilled	not determined	not fulfilled
4	A solvent (vehicle) control was included.	fulfilled	fulfilled	fulfilled	fulfilled	fulfilled	fulfilled	fulfilled	fulfilled	fulfilled	fulfilled	fulfilled	fulfilled	fulfilled	fulfilled	fulfilled	fulfilled	fulfilled	fulfilled	fulfilled	fulfilled	fulfilled	not fulfilled	not fulfilled
5	An appropriate positive control was included, and the expected result was observed from this treatment.	fulfilled	fulfilled	fulfilled	fulfilled	fulfilled	fulfilled	fulfilled	fulfilled	fulfilled	fulfilled	fulfilled	fulfilled	fulfilled	fulfilled	fulfilled	fulfilled	not fulfilled	not determined	partially fulfilled	fulfilled	fulfilled	not fulfilled	not fulfilled
	Test System
6	A reliable and sensitive test system (e.g., cell line / cells/ tissue / organ / embryo / sub-cellular fractions) with metabolic competence, if relevant, was used for investigating the test compound and endpoints.	fulfilled	fulfilled	fulfilled	fulfilled	fulfilled	fulfilled	fulfilled	fulfilled	fulfilled	fulfilled	fulfilled	fulfilled	fulfilled	fulfilled	fulfilled	fulfilled	fulfilled	fulfilled	fulfilled	fulfilled	fulfilled	fulfilled	fulfilled
7	Conditions for cultivation and/or maintenance of the cell line / cells / tissue / organ /embryo / sub-cellular fractions (incubation temperature, humidity, CO2 concentration, media used, number of cell passages, control of contamination) were appropriate.	fulfilled	fulfilled	fulfilled	fulfilled	fulfilled	fulfilled	fulfilled	fulfilled	fulfilled	fulfilled	fulfilled	fulfilled	fulfilled	fulfilled	fulfilled	fulfilled	fulfilled	fulfilled	fulfilled	fulfilled	fulfilled	fulfilled	fulfilled
	Administration of the test compound
8	The duration of exposure was suitable for the test system and investigated endpoints.	fulfilled	fulfilled	fulfilled	fulfilled	fulfilled	fulfilled	fulfilled	fulfilled	fulfilled	fulfilled	fulfilled	fulfilled	fulfilled	fulfilled	fulfilled	fulfilled	fulfilled	fulfilled	fulfilled	fulfilled	fulfilled	fulfilled	fulfilled
9	The concentrations used were suitable for the test system and investigated endpoints.	fulfilled	fulfilled	fulfilled	fulfilled	fulfilled	not determined	fulfilled	fulfilled	fulfilled	fulfilled	fulfilled	fulfilled	fulfilled	fulfilled	fulfilled	fulfilled	fulfilled	fulfilled	fulfilled	fulfilled	fulfilled	fulfilled	fulfilled
10	The test conditions during and after exposure to the test compound were suitable (media and serum used, cell density, incubation temperature, humidity, CO2 concentration).	fulfilled	fulfilled	fulfilled	fulfilled	fulfilled	fulfilled	fulfilled	fulfilled	fulfilled	fulfilled	fulfilled	fulfilled	fulfilled	fulfilled	fulfilled	partially fulfilled	fulfilled	partially fulfilled	partially fulfilled	fulfilled	partially fulfilled	fulfilled	fulfilled
	Data collection and analysis
11	Reliable and sensitive tests and/or analytical methods were used for investigating the endpoints.	not determined	fulfilled	fulfilled	fulfilled	fulfilled	fulfilled	fulfilled	fulfilled	fulfilled	fulfilled	fulfilled	fulfilled	fulfilled	fulfilled	fulfilled	fulfilled	fulfilled	fulfilled	fulfilled	fulfilled	fulfilled	fulfilled	fulfilled
12	Sufficient numbers of replicates or repetitions of the experiment were used to generate reliable and valid results.	fulfilled	fulfilled	not determined	fulfilled	fulfilled	fulfilled	fulfilled	fulfilled	fulfilled	fulfilled	fulfilled	fulfilled	fulfilled	not determined	not determined	fulfilled	fulfilled	fulfilled	fulfilled	fulfilled	fulfilled	fulfilled	fulfilled
13	Measurements were collected at suitable time points in order to generate sensitive, valid and reliable data.	REMOVE	REMOVE	REMOVE	REMOVE	REMOVE	REMOVE	REMOVE	REMOVE	REMOVE	REMOVE	REMOVE	not determined	REMOVE	REMOVE	REMOVE	REMOVE	REMOVE	REMOVE	REMOVE	REMOVE	REMOVE	REMOVE	REMOVE
14	Cytotoxicity was measured and the test compound did not cause cytotoxicity that significantly affected the results.	fulfilled	fulfilled	fulfilled	fulfilled	fulfilled	not fulfilled	fulfilled	fulfilled	fulfilled	fulfilled	fulfilled	fulfilled	fulfilled	fulfilled	fulfilled	fulfilled	fulfilled	fulfilled	fulfilled	fulfilled	fulfilled	fulfilled	fulfilled
15	The statistical methods were clearly described and do not seem inappropriate, unusual or unfamiliar.	not determined	fulfilled	fulfilled	fulfilled	fulfilled	fulfilled	fulfilled	fulfilled	fulfilled	fulfilled	fulfilled	fulfilled	fulfilled	not determined	fulfilled	fulfilled	not determined	fulfilled	fulfilled	fulfilled	fulfilled	fulfilled	fulfilled
	Other
16	Are there any other aspects of study design, performance or reporting that influence reliability?																Pre-incubation and initiating reagent not clearly defined		30% methanol in reaction seems too high and no pre-incubation step
	RELEVANCE	SELECTION	SELECTION	SELECTION	SELECTION	SELECTION	SELECTION	SELECTION	SELECTION	SELECTION	SELECTION	SELECTION	SELECTION	SELECTION	SELECTION	SELECTION	SELECTION	SELECTION	SELECTION	SELECTION	SELECTION	SELECTION	SELECTION	SELECTION
1	The identity of the tested substance
2	The test system used
3	The endpoint studied
4	The concentrations used

## Sheet: MA et al., 2018
SciRAPinvitro tool version 2.1. This tool consists of 3 sections: methodological quality, reporting quality, and relevance. You can evaluate either of these sections, or all. For each quality criterion or relevance item, choose one of the options from the drop-down menu in the "SELECTION" column (fulfilled, partially fulfilled, not fulfilled, or not determined for reporting and methodological qua…
no.	REPORTING QUALITY	SELECTION	COMMENT							SELECTION VALUES FOR METHODOLOGICAL AND REPORTING QUALITY
	Test compound and controls									fulfilled	1
1	The chemical name or other identification, such as CAS-number, of the test compound was given.	partially fulfilled	cpd, name and batch# only							partially fulfilled	0.5
2	The purity of the test compound was stated or is traceable according to information given regarding manufacturer and lot/batch number. In case of mixtures, the composition of different constituents was stated.	fulfilled	>98%							not fulfilled	0
3	The solubility of the test compound was described.	REMOVE								not determined	0
4	The solvent (vehicle) was described.	fulfilled	DMSO, p2745, 2.3							REMOVE
5	It was stated that a solvent (vehicle) control was included.	fulfilled	0.1% DMSO, p2745, 2.3							SELECTION VALUES FOR RELEVANCE
	Test System									directly relevant	1
6	The test system (e.g., cell line / cells/ tissue / organ / embryo / sub-cellular fractions) was described.	fulfilled	HepG2							indirectly relevant	0.5
7	The source of the test system was stated.	fulfilled	p2745, 1.0							not relevant	0
8	The metabolic competence, i.e., competence of the test system to metabolize the test compound into an active metabolite was described.	REMOVE
9	The number of cell passages of the cell line used, was stated. (Remove this criterion if the study was not conducted in a cell line.)	REMOVE
10	Composition of media was described, including use of serum, antibiotics, etc.	not fulfilled
11	Incubation temperature, humidity, and CO2 concentration were described.	fulfilled	37°C, 5% CO2 humidified incubator, p2745, 2.3
12	Measures taken for avoiding or screening for contamination by mycoplasma, bacteria, fungi and virus were described.	not fulfilled
	Administration of test compound
13	The administered dose levels or concentrations were stated.	fulfilled	5ng/ml
14	Cell density or number of cells used during treatment was described. (Remove this criterion if the study was not conducted in a cell line.)	fulfilled	2x10^5/6-well, p2745, 2.3
15	The duration of treatment was stated.	fulfilled	48h
16	The number of replicates per dose level/concentration or the number of times the experiment was repeated was stated.	fulfilled	N=3
	Data collection and analysis
17	The tests and/or analytical methods used were sufficiently described to allow for evaluation of reliability of results.	partially fulfilled	mean±SD, not mentioned test method
18	The time points for data collection were stated.	REMOVE
19	It was stated that the effect of the test compound on cytotoxicity was measured.	fulfilled	Viability reach 85%, p2745, 2.3
20	All results were clearly presented.	fulfilled
21	The statistical methods and software used were described.	fulfilled	SPSS 13.0
	Funding and competing interests
22	The funding sources for the study were stated.	fulfilled	p2743
23	Any competing interests were disclosed or it was explicitly stated that the authors did not have any competing interests.	not fulfilled
	Other
24	Was all information that is indispensable for evaluating the reliability of data given? This includes information on the test compound and controls, test system, study design or study performance.
	METHODOLOGICAL QUALITY	SELECTION	COMMENT
	Test compound and controls
1	The test compound or mixture was unlikely to contain any impurities that may significantly have affected the results of the study.	REMOVE
2	It was likely that the test compound was soluble at the concentrations used.	REMOVE
3	An appropriate solvent (vehicle) was used that is not expected to interfere with the results of the study at the concentration used.	fulfilled
4	A solvent (vehicle) control was included.	fulfilled
5	An appropriate positive control was included, and the expected result was observed from this treatment.	fulfilled	Cryplotanshine
	Test System
6	A reliable and sensitive test system (e.g., cell line / cells/ tissue / organ / embryo / sub-cellular fractions) with metabolic competence, if relevant, was used for investigating the test compound and endpoints.	fulfilled	HepG2
7	Conditions for cultivation and/or maintenance of the cell line / cells / tissue / organ /embryo / sub-cellular fractions (incubation temperature, humidity, CO2 concentration, media used, number of cell passages, control of contamination) were appropriate.	fulfilled
	Administration of the test compound
8	The duration of exposure was suitable for the test system and investigated endpoints.	fulfilled
9	The concentrations used were suitable for the test system and investigated endpoints.	fulfilled
10	The test conditions during and after exposure to the test compound were suitable (media and serum used, cell density, incubation temperature, humidity, CO2 concentration).	fulfilled
	Data collection and analysis
11	Reliable and sensitive tests and/or analytical methods were used for investigating the endpoints.	not determined	no info regardign test method
12	Sufficient numbers of replicates or repetitions of the experiment were used to generate reliable and valid results.	fulfilled	N=3
13	Measurements were collected at suitable time points in order to generate sensitive, valid and reliable data.	REMOVE
14	Cytotoxicity was measured and the test compound did not cause cytotoxicity that significantly affected the results.	fulfilled	Viability reach 85%, p2745, 2.3
15	The statistical methods were clearly described and do not seem inappropriate, unusual or unfamiliar.	not determined	No info about test method
	Other
16	Are there any other aspects of study design, performance or reporting that influence reliability?
	RELEVANCE	SELECTION	COMMENT
1	The identity of the tested substance
2	The test system used
3	The endpoint studied
4	The concentrations used
			% FULFILLED CRITERIA							% FULFILLED CRITERIA
			REPORTING	METHOD						REPORTING	METHOD
		Study overall	78.9474	83.3333					Σ (section)	15	10
		Test compounds and controls	87.5	100					% (section)	78.9474	83.3333
		Test system	60	100					No. of removed items (section)	4	3
		Administration of test compound	100	100					Total no. of criteria (section)	19	12
		Data collection and analysis	87.5	50					Max. no. of criteria (section)	23	15
		Funding and competing interests	50
			REPORTING QUALITY						REPORTING	Test compounds	Test system	Test compound administration	Data collection	Funding
			Fulfilled	Partially fulfilled	Not fulfilled	Not determined			Σ (section)	3.5	3	4	3.5	1
		Test compound and controls	3	1	0	0			% (section)	87.5	60	100	87.5	50
		Test System	3	0	2	0			No. of removed criteria (section)	1	2	0	1	0
		Administration of test compound	4	0	0	0			Total no. of criteria (section)	4	5	4	4	2
		Data collection and analysis	3	1	0	0			Max. no. of criteria (section)	5	7	4	5	2
		Funding and competing interests	1	0	1	0
									METHOD	Test compounds	Test system	Test compound administration	Data collection	Funding
									Σ (section)	3	2	3	2
									% (section)	100	100	100	50
									No. of removed criteria (section)	2	0	0	1
									Total no. of criteria (section)	3	2	3	4
									Max. no. of criteria (section)	5	2	3	5
			METHODOLOGICAL QUALITY
			Fulfilled	Partially fulfilled	Not fulfilled	Not determined
		Test compound and controls	3	0	0	0
		Test System	2	0	0	0
		Administration of the test compound	3	0	0	0
		Data collection and analysis	2	0	0	2
			RELEVANCE
			Directly relevant	Indirectly relevant	Not relevant
		Test substance	0	0	0
		Test system	0	0	0
		Endpoint	0	0	0
		Concentration	0	0	0
		Relevance	0	0	0

## Sheet: Wang et al., 2011
SciRAPinvitro tool version 2.1. This tool consists of 3 sections: methodological quality, reporting quality, and relevance. You can evaluate either of these sections, or all. For each quality criterion or relevance item, choose one of the options from the drop-down menu in the "SELECTION" column (fulfilled, partially fulfilled, not fulfilled, or not determined for reporting and methodological qua…
no.	REPORTING QUALITY	SELECTION	COMMENT							SELECTION VALUES FOR METHODOLOGICAL AND REPORTING QUALITY
	Test compound and controls									fulfilled	1
1	The chemical name or other identification, such as CAS-number, of the test compound was given.	fulfilled	cpd, chemical formula described							partially fulfilled	0.5
2	The purity of the test compound was stated or is traceable according to information given regarding manufacturer and lot/batch number. In case of mixtures, the composition of different constituents was stated.	fulfilled	HPLC verified							not fulfilled	0
3	The solubility of the test compound was described.	REMOVE								not determined	0
4	The solvent (vehicle) was described.	fulfilled	dd water, p503, reagent							REMOVE
5	It was stated that a solvent (vehicle) control was included.	fulfilled	Normal culture medium							SELECTION VALUES FOR RELEVANCE
	Test System									directly relevant	1
6	The test system (e.g., cell line / cells/ tissue / organ / embryo / sub-cellular fractions) was described.	fulfilled	HepG2							indirectly relevant	0.5
7	The source of the test system was stated.	fulfilled	ECACC							not relevant	0
8	The metabolic competence, i.e., competence of the test system to metabolize the test compound into an active metabolite was described.	REMOVE
9	The number of cell passages of the cell line used, was stated. (Remove this criterion if the study was not conducted in a cell line.)	REMOVE
10	Composition of media was described, including use of serum, antibiotics, etc.	fulfilled	RF10, 2mmol/L Glutamine, 100U/ml P/S
11	Incubation temperature, humidity, and CO2 concentration were described.	fulfilled	37°C, 5% CO2 humidified incubator
12	Measures taken for avoiding or screening for contamination by mycoplasma, bacteria, fungi and virus were described.	fulfilled	antibiotic
	Administration of test compound
13	The administered dose levels or concentrations were stated.	fulfilled	1 or 10 μM
14	Cell density or number of cells used during treatment was described. (Remove this criterion if the study was not conducted in a cell line.)	fulfilled	p503
15	The duration of treatment was stated.	fulfilled	24h
16	The number of replicates per dose level/concentration or the number of times the experiment was repeated was stated.	fulfilled	N=6, figure 6
	Data collection and analysis
17	The tests and/or analytical methods used were sufficiently described to allow for evaluation of reliability of results.	fulfilled	Mean±SD; ANOVA & Bonferroni post hoc analysis
18	The time points for data collection were stated.	REMOVE
19	It was stated that the effect of the test compound on cytotoxicity was measured.	fulfilled	proliferation assay
20	All results were clearly presented.	partially fulfilled	exact data for mRNA assay not shown
21	The statistical methods and software used were described.	fulfilled	SPSS 11.5
	Funding and competing interests
22	The funding sources for the study were stated.	fulfilled	p507
23	Any competing interests were disclosed or it was explicitly stated that the authors did not have any competing interests.	fulfilled	p507
	Other
24	Was all information that is indispensable for evaluating the reliability of data given? This includes information on the test compound and controls, test system, study design or study performance.
	METHODOLOGICAL QUALITY	SELECTION	COMMENT
	Test compound and controls
1	The test compound or mixture was unlikely to contain any impurities that may significantly have affected the results of the study.	REMOVE
2	It was likely that the test compound was soluble at the concentrations used.	REMOVE
3	An appropriate solvent (vehicle) was used that is not expected to interfere with the results of the study at the concentration used.	fulfilled
4	A solvent (vehicle) control was included.	fulfilled
5	An appropriate positive control was included, and the expected result was observed from this treatment.	fulfilled	Rifampin
	Test System
6	A reliable and sensitive test system (e.g., cell line / cells/ tissue / organ / embryo / sub-cellular fractions) with metabolic competence, if relevant, was used for investigating the test compound and endpoints.	fulfilled	HepG2
7	Conditions for cultivation and/or maintenance of the cell line / cells / tissue / organ /embryo / sub-cellular fractions (incubation temperature, humidity, CO2 concentration, media used, number of cell passages, control of contamination) were appropriate.	fulfilled
	Administration of the test compound
8	The duration of exposure was suitable for the test system and investigated endpoints.	fulfilled
9	The concentrations used were suitable for the test system and investigated endpoints.	fulfilled
10	The test conditions during and after exposure to the test compound were suitable (media and serum used, cell density, incubation temperature, humidity, CO2 concentration).	fulfilled
	Data collection and analysis
11	Reliable and sensitive tests and/or analytical methods were used for investigating the endpoints.	fulfilled	Bonferroni post hoc analysis: most commonly to correct the experiment-wise error rate when using multiple 't' tests
12	Sufficient numbers of replicates or repetitions of the experiment were used to generate reliable and valid results.	fulfilled	N=6, figure 6
13	Measurements were collected at suitable time points in order to generate sensitive, valid and reliable data.	REMOVE
14	Cytotoxicity was measured and the test compound did not cause cytotoxicity that significantly affected the results.	fulfilled	proliferation assay
15	The statistical methods were clearly described and do not seem inappropriate, unusual or unfamiliar.	fulfilled	Mean±SD; ANOVA & Bonferroni post hoc analysis
	Other
16	Are there any other aspects of study design, performance or reporting that influence reliability?
	RELEVANCE	SELECTION	COMMENT
1	The identity of the tested substance
2	The test system used
3	The endpoint studied
4	The concentrations used
			% FULFILLED CRITERIA							% FULFILLED CRITERIA
			REPORTING	METHOD						REPORTING	METHOD
		Study overall	97.3684	100					Σ (section)	18.5	12
		Test compounds and controls	100	100					% (section)	97.3684	100
		Test system	100	100					No. of removed items (section)	4	3
		Administration of test compound	100	100					Total no. of criteria (section)	19	12
		Data collection and analysis	87.5	100					Max. no. of criteria (section)	23	15
		Funding and competing interests	100
			REPORTING QUALITY						REPORTING	Test compounds	Test system	Test compound administration	Data collection	Funding
			Fulfilled	Partially fulfilled	Not fulfilled	Not determined			Σ (section)	4	5	4	3.5	2
		Test compound and controls	4	0	0	0			% (section)	100	100	100	87.5	100
		Test System	5	0	0	0			No. of removed criteria (section)	1	2	0	1	0
		Administration of test compound	4	0	0	0			Total no. of criteria (section)	4	5	4	4	2
		Data collection and analysis	3	1	0	0			Max. no. of criteria (section)	5	7	4	5	2
		Funding and competing interests	2	0	0	0
									METHOD	Test compounds	Test system	Test compound administration	Data collection	Funding
									Σ (section)	3	2	3	4
									% (section)	100	100	100	100
									No. of removed criteria (section)	2	0	0	1
									Total no. of criteria (section)	3	2	3	4
									Max. no. of criteria (section)	5	2	3	5
			METHODOLOGICAL QUALITY
			Fulfilled	Partially fulfilled	Not fulfilled	Not determined
		Test compound and controls	3	0	0	0
		Test System	2	0	0	0
		Administration of the test compound	3	0	0	0
		Data collection and analysis	4	0	0	0
			RELEVANCE
			Directly relevant	Indirectly relevant	Not relevant
		Test substance	0	0	0
		Test system	0	0	0
		Endpoint	0	0	0
		Concentration	0	0	0
		Relevance	0	0	0

## Sheet: WANG et al., 2015
SciRAPinvitro tool version 2.1. This tool consists of 3 sections: methodological quality, reporting quality, and relevance. You can evaluate either of these sections, or all. For each quality criterion or relevance item, choose one of the options from the drop-down menu in the "SELECTION" column (fulfilled, partially fulfilled, not fulfilled, or not determined for reporting and methodological qua…
no.	REPORTING QUALITY	SELECTION	COMMENT							SELECTION VALUES FOR METHODOLOGICAL AND REPORTING QUALITY
	Test compound and controls									fulfilled	1
1	The chemical name or other identification, such as CAS-number, of the test compound was given.	partially fulfilled	cpd, name and batch# only							partially fulfilled	0.5
2	The purity of the test compound was stated or is traceable according to information given regarding manufacturer and lot/batch number. In case of mixtures, the composition of different constituents was stated.	fulfilled	>98%							not fulfilled	0
3	The solubility of the test compound was described.	REMOVE								not determined	0
4	The solvent (vehicle) was described.	fulfilled	cell media							REMOVE
5	It was stated that a solvent (vehicle) control was included.	fulfilled	blank control - cell only control, p2, 1.3.2							SELECTION VALUES FOR RELEVANCE
	Test System									directly relevant	1
6	The test system (e.g., cell line / cells/ tissue / organ / embryo / sub-cellular fractions) was described.	fulfilled	Chang Liver							indirectly relevant	0.5
7	The source of the test system was stated.	fulfilled	p2.5, 1.1							not relevant	0
8	The metabolic competence, i.e., competence of the test system to metabolize the test compound into an active metabolite was described.	REMOVE
9	The number of cell passages of the cell line used, was stated. (Remove this criterion if the study was not conducted in a cell line.)	REMOVE
10	Composition of media was described, including use of serum, antibiotics, etc.	fulfilled	RPMI, 10% FBS and 1%P/S
11	Incubation temperature, humidity, and CO2 concentration were described.	fulfilled	37°C in a 5% CO2 humidified incubator, p2, 1.1
12	Measures taken for avoiding or screening for contamination by mycoplasma, bacteria, fungi and virus were described.	fulfilled	antibiotic
	Administration of test compound
13	The administered dose levels or concentrations were stated.	fulfilled	10, 100μmol (should be uM)
14	Cell density or number of cells used during treatment was described. (Remove this criterion if the study was not conducted in a cell line.)	fulfilled	70% confluence, p3, 1.3.4
15	The duration of treatment was stated.	fulfilled	1, 3, 7 days
16	The number of replicates per dose level/concentration or the number of times the experiment was repeated was stated.	partially fulfilled	N=5 for cell viability, not mentioned in other
	Data collection and analysis
17	The tests and/or analytical methods used were sufficiently described to allow for evaluation of reliability of results.	fulfilled	mean±SD; ANOVA
18	The time points for data collection were stated.	REMOVE	1, 3, 7 days
19	It was stated that the effect of the test compound on cytotoxicity was measured.	fulfilled	Cell viability test
20	All results were clearly presented.	fulfilled
21	The statistical methods and software used were described.	fulfilled	SPSS 19.0
	Funding and competing interests
22	The funding sources for the study were stated.	fulfilled	p1
23	Any competing interests were disclosed or it was explicitly stated that the authors did not have any competing interests.	not fulfilled
	Other
24	Was all information that is indispensable for evaluating the reliability of data given? This includes information on the test compound and controls, test system, study design or study performance.
	METHODOLOGICAL QUALITY	SELECTION	COMMENT
	Test compound and controls
1	The test compound or mixture was unlikely to contain any impurities that may significantly have affected the results of the study.	REMOVE
2	It was likely that the test compound was soluble at the concentrations used.	REMOVE
3	An appropriate solvent (vehicle) was used that is not expected to interfere with the results of the study at the concentration used.	fulfilled
4	A solvent (vehicle) control was included.	fulfilled
5	An appropriate positive control was included, and the expected result was observed from this treatment.	fulfilled	Rifampin
	Test System
6	A reliable and sensitive test system (e.g., cell line / cells/ tissue / organ / embryo / sub-cellular fractions) with metabolic competence, if relevant, was used for investigating the test compound and endpoints.	fulfilled	Chang Liver
7	Conditions for cultivation and/or maintenance of the cell line / cells / tissue / organ /embryo / sub-cellular fractions (incubation temperature, humidity, CO2 concentration, media used, number of cell passages, control of contamination) were appropriate.	fulfilled
	Administration of the test compound
8	The duration of exposure was suitable for the test system and investigated endpoints.	fulfilled
9	The concentrations used were suitable for the test system and investigated endpoints.	fulfilled
10	The test conditions during and after exposure to the test compound were suitable (media and serum used, cell density, incubation temperature, humidity, CO2 concentration).	fulfilled
	Data collection and analysis
11	Reliable and sensitive tests and/or analytical methods were used for investigating the endpoints.	fulfilled
12	Sufficient numbers of replicates or repetitions of the experiment were used to generate reliable and valid results.	not determined	no info in some assays
13	Measurements were collected at suitable time points in order to generate sensitive, valid and reliable data.	REMOVE	1, 3, 7 days
14	Cytotoxicity was measured and the test compound did not cause cytotoxicity that significantly affected the results.	fulfilled	Cell viability test
15	The statistical methods were clearly described and do not seem inappropriate, unusual or unfamiliar.	fulfilled	mean±SD; ANOVA
	Other
16	Are there any other aspects of study design, performance or reporting that influence reliability?
	RELEVANCE	SELECTION	COMMENT
1	The identity of the tested substance
2	The test system used
3	The endpoint studied
4	The concentrations used
			% FULFILLED CRITERIA							% FULFILLED CRITERIA
			REPORTING	METHOD						REPORTING	METHOD
		Study overall	89.4737	91.6667					Σ (section)	17	11
		Test compounds and controls	87.5	100					% (section)	89.4737	91.6667
		Test system	100	100					No. of removed items (section)	4	3
		Administration of test compound	87.5	100					Total no. of criteria (section)	19	12
		Data collection and analysis	100	75					Max. no. of criteria (section)	23	15
		Funding and competing interests	50
			REPORTING QUALITY						REPORTING	Test compounds	Test system	Test compound administration	Data collection	Funding
			Fulfilled	Partially fulfilled	Not fulfilled	Not determined			Σ (section)	3.5	5	3.5	4	1
		Test compound and controls	3	1	0	0			% (section)	87.5	100	87.5	100	50
		Test System	5	0	0	0			No. of removed criteria (section)	1	2	0	1	0
		Administration of test compound	3	1	0	0			Total no. of criteria (section)	4	5	4	4	2
		Data collection and analysis	4	0	0	0			Max. no. of criteria (section)	5	7	4	5	2
		Funding and competing interests	1	0	1	0
									METHOD	Test compounds	Test system	Test compound administration	Data collection	Funding
									Σ (section)	3	2	3	3
									% (section)	100	100	100	75
									No. of removed criteria (section)	2	0	0	1
									Total no. of criteria (section)	3	2	3	4
									Max. no. of criteria (section)	5	2	3	5
			METHODOLOGICAL QUALITY
			Fulfilled	Partially fulfilled	Not fulfilled	Not determined
		Test compound and controls	3	0	0	0
		Test System	2	0	0	0
		Administration of the test compound	3	0	0	0
		Data collection and analysis	3	0	0	1
			RELEVANCE
			Directly relevant	Indirectly relevant	Not relevant
		Test substance	0	0	0
		Test system	0	0	0
		Endpoint	0	0	0
		Concentration	0	0	0
		Relevance	0	0	0

## Sheet: Yu et al., 2009
SciRAPinvitro tool version 2.1. This tool consists of 3 sections: methodological quality, reporting quality, and relevance. You can evaluate either of these sections, or all. For each quality criterion or relevance item, choose one of the options from the drop-down menu in the "SELECTION" column (fulfilled, partially fulfilled, not fulfilled, or not determined for reporting and methodological qua…
no.	REPORTING QUALITY	SELECTION	COMMENT							SELECTION VALUES FOR METHODOLOGICAL AND REPORTING QUALITY
	Test compound and controls									fulfilled	1
1	The chemical name or other identification, such as CAS-number, of the test compound was given.	fulfilled	cpd, with chimical structure; Note: also ethanol and aqueous extract							partially fulfilled	0.5
2	The purity of the test compound was stated or is traceable according to information given regarding manufacturer and lot/batch number. In case of mixtures, the composition of different constituents was stated.	partially fulfilled	compound purity not described; Extract tested by HPLC for reference cpd							not fulfilled	0
3	The solubility of the test compound was described.	REMOVE	solubility of cpd not described							not determined	0
4	The solvent (vehicle) was described.	fulfilled	0.1% DMSO in media, p60, 2.6							REMOVE
5	It was stated that a solvent (vehicle) control was included.	fulfilled	p60, 2.6							SELECTION VALUES FOR RELEVANCE
	Test System									directly relevant	1
6	The test system (e.g., cell line / cells/ tissue / organ / embryo / sub-cellular fractions) was described.	fulfilled	HepG2; LS174T							indirectly relevant	0.5
7	The source of the test system was stated.	fulfilled	p60, 2.4; 2.6							not relevant	0
8	The metabolic competence, i.e., competence of the test system to metabolize the test compound into an active metabolite was described.	REMOVE
9	The number of cell passages of the cell line used, was stated. (Remove this criterion if the study was not conducted in a cell line.)	REMOVE
10	Composition of media was described, including use of serum, antibiotics, etc.	fulfilled	DMEM, 10% FBS, 1% NEAA
11	Incubation temperature, humidity, and CO2 concentration were described.	not fulfilled	not described
12	Measures taken for avoiding or screening for contamination by mycoplasma, bacteria, fungi and virus were described.	not fulfilled	no info
	Administration of test compound
13	The administered dose levels or concentrations were stated.	fulfilled	100ug/ml extract; 2 uM cpd; (0.1, 1, 2, 10 and 20uM), in figures
14	Cell density or number of cells used during treatment was described. (Remove this criterion if the study was not conducted in a cell line.)	fulfilled	1.5x10^5/24-well, p60, 2.4
15	The duration of treatment was stated.	fulfilled	36 hours for protein expression, 3 d for mRNA
16	The number of replicates per dose level/concentration or the number of times the experiment was repeated was stated.	fulfilled	N=3, p60, 2.4
	Data collection and analysis
17	The tests and/or analytical methods used were sufficiently described to allow for evaluation of reliability of results.	fulfilled	means±S.D; one-way ANOVA
18	The time points for data collection were stated.	REMOVE
19	It was stated that the effect of the test compound on cytotoxicity was measured.	fulfilled	pg 62
20	All results were clearly presented.	fulfilled
21	The statistical methods and software used were described.	fulfilled	SPSS 11.5
	Funding and competing interests
22	The funding sources for the study were stated.	fulfilled	p63
23	Any competing interests were disclosed or it was explicitly stated that the authors did not have any competing interests.	fulfilled	p63
	Other
24	Was all information that is indispensable for evaluating the reliability of data given? This includes information on the test compound and controls, test system, study design or study performance.
	METHODOLOGICAL QUALITY	SELECTION	COMMENT
	Test compound and controls
1	The test compound or mixture was unlikely to contain any impurities that may significantly have affected the results of the study.	REMOVE	compound purity not known
2	It was likely that the test compound was soluble at the concentrations used.	REMOVE
3	An appropriate solvent (vehicle) was used that is not expected to interfere with the results of the study at the concentration used.	fulfilled
4	A solvent (vehicle) control was included.	fulfilled
5	An appropriate positive control was included, and the expected result was observed from this treatment.	fulfilled	Rifampin
	Test System
6	A reliable and sensitive test system (e.g., cell line / cells/ tissue / organ / embryo / sub-cellular fractions) with metabolic competence, if relevant, was used for investigating the test compound and endpoints.	fulfilled	HepG2; LS174T
7	Conditions for cultivation and/or maintenance of the cell line / cells / tissue / organ /embryo / sub-cellular fractions (incubation temperature, humidity, CO2 concentration, media used, number of cell passages, control of contamination) were appropriate.	fulfilled
	Administration of the test compound
8	The duration of exposure was suitable for the test system and investigated endpoints.	fulfilled	PXR induction at 36 hr, CYP3A4 mRNA expression at 72h
9	The concentrations used were suitable for the test system and investigated endpoints.	fulfilled
10	The test conditions during and after exposure to the test compound were suitable (media and serum used, cell density, incubation temperature, humidity, CO2 concentration).	fulfilled
	Data collection and analysis
11	Reliable and sensitive tests and/or analytical methods were used for investigating the endpoints.	fulfilled
12	Sufficient numbers of replicates or repetitions of the experiment were used to generate reliable and valid results.	fulfilled	N=3, p60, 2.4
13	Measurements were collected at suitable time points in order to generate sensitive, valid and reliable data.	REMOVE
14	Cytotoxicity was measured and the test compound did not cause cytotoxicity that significantly affected the results.	fulfilled	pg 62
15	The statistical methods were clearly described and do not seem inappropriate, unusual or unfamiliar.	fulfilled	means±S.D; one-way ANOVA
	Other
16	Are there any other aspects of study design, performance or reporting that influence reliability?
	RELEVANCE	SELECTION	COMMENT
1	The identity of the tested substance
2	The test system used
3	The endpoint studied
4	The concentrations used
			% FULFILLED CRITERIA							% FULFILLED CRITERIA
			REPORTING	METHOD						REPORTING	METHOD
		Study overall	86.8421	100					Σ (section)	16.5	12
		Test compounds and controls	87.5	100					% (section)	86.8421	100
		Test system	60	100					No. of removed items (section)	4	3
		Administration of test compound	100	100					Total no. of criteria (section)	19	12
		Data collection and analysis	100	100					Max. no. of criteria (section)	23	15
		Funding and competing interests	100
			REPORTING QUALITY						REPORTING	Test compounds	Test system	Test compound administration	Data collection	Funding
			Fulfilled	Partially fulfilled	Not fulfilled	Not determined			Σ (section)	3.5	3	4	4	2
		Test compound and controls	3	1	0	0			% (section)	87.5	60	100	100	100
		Test System	3	0	2	0			No. of removed criteria (section)	1	2	0	1	0
		Administration of test compound	4	0	0	0			Total no. of criteria (section)	4	5	4	4	2
		Data collection and analysis	4	0	0	0			Max. no. of criteria (section)	5	7	4	5	2
		Funding and competing interests	2	0	0	0
									METHOD	Test compounds	Test system	Test compound administration	Data collection	Funding
									Σ (section)	3	2	3	4
									% (section)	100	100	100	100
									No. of removed criteria (section)	2	0	0	1
									Total no. of criteria (section)	3	2	3	4
									Max. no. of criteria (section)	5	2	3	5
			METHODOLOGICAL QUALITY
			Fulfilled	Partially fulfilled	Not fulfilled	Not determined
		Test compound and controls	3	0	0	0
		Test System	2	0	0	0
		Administration of the test compound	3	0	0	0
		Data collection and analysis	4	0	0	0
			RELEVANCE
			Directly relevant	Indirectly relevant	Not relevant
		Test substance	0	0	0
		Test system	0	0	0
		Endpoint	0	0	0
		Concentration	0	0	0
		Relevance	0	0	0

## Sheet: LI et al., 2023
SciRAPinvitro tool version 2.1. This tool consists of 3 sections: methodological quality, reporting quality, and relevance. You can evaluate either of these sections, or all. For each quality criterion or relevance item, choose one of the options from the drop-down menu in the "SELECTION" column (fulfilled, partially fulfilled, not fulfilled, or not determined for reporting and methodological qua…
no.	REPORTING QUALITY	SELECTION	COMMENT							SELECTION VALUES FOR METHODOLOGICAL AND REPORTING QUALITY
	Test compound and controls									fulfilled	1
1	The chemical name or other identification, such as CAS-number, of the test compound was given.	partially fulfilled	cpd, name and batch# only							partially fulfilled	0.5
2	The purity of the test compound was stated or is traceable according to information given regarding manufacturer and lot/batch number. In case of mixtures, the composition of different constituents was stated.	not fulfilled	purity not described							not fulfilled	0
3	The solubility of the test compound was described.	REMOVE								not determined	0
4	The solvent (vehicle) was described.	fulfilled	DMEM, p58, 1.5							REMOVE
5	It was stated that a solvent (vehicle) control was included.	fulfilled	blank control - cell only control, p58, 1.5							SELECTION VALUES FOR RELEVANCE
	Test System									directly relevant	1
6	The test system (e.g., cell line / cells/ tissue / organ / embryo / sub-cellular fractions) was described.	fulfilled	HepG2							indirectly relevant	0.5
7	The source of the test system was stated.	fulfilled	Institute of Basic Medical Sciences							not relevant	0
8	The metabolic competence, i.e., competence of the test system to metabolize the test compound into an active metabolite was described.	REMOVE
9	The number of cell passages of the cell line used, was stated. (Remove this criterion if the study was not conducted in a cell line.)	REMOVE
10	Composition of media was described, including use of serum, antibiotics, etc.	fulfilled	DMEM, 10% FBS, 1% NEAA, 1% P/S
11	Incubation temperature, humidity, and CO2 concentration were described.	fulfilled	37°C, 5% CO2 humidified incubator
12	Measures taken for avoiding or screening for contamination by mycoplasma, bacteria, fungi and virus were described.	fulfilled	antibiotic
	Administration of test compound
13	The administered dose levels or concentrations were stated.	fulfilled	20 μM
14	Cell density or number of cells used during treatment was described. (Remove this criterion if the study was not conducted in a cell line.)	fulfilled	80% confluence, p59, 1.8
15	The duration of treatment was stated.	fulfilled	48h
16	The number of replicates per dose level/concentration or the number of times the experiment was repeated was stated.	fulfilled	N=3, table 3
	Data collection and analysis
17	The tests and/or analytical methods used were sufficiently described to allow for evaluation of reliability of results.	fulfilled	mean ± SD, ANOVA
18	The time points for data collection were stated.	REMOVE
19	It was stated that the effect of the test compound on cytotoxicity was measured.	fulfilled	cell viability by CCK8, cytotoxic by LDH
20	All results were clearly presented.	fulfilled
21	The statistical methods and software used were described.	fulfilled	SPSS 25.0
	Funding and competing interests
22	The funding sources for the study were stated.	fulfilled	p57
23	Any competing interests were disclosed or it was explicitly stated that the authors did not have any competing interests.	not fulfilled
	Other
24	Was all information that is indispensable for evaluating the reliability of data given? This includes information on the test compound and controls, test system, study design or study performance.
	METHODOLOGICAL QUALITY	SELECTION	COMMENT
	Test compound and controls
1	The test compound or mixture was unlikely to contain any impurities that may significantly have affected the results of the study.	REMOVE	no purity info
2	It was likely that the test compound was soluble at the concentrations used.	REMOVE
3	An appropriate solvent (vehicle) was used that is not expected to interfere with the results of the study at the concentration used.	fulfilled
4	A solvent (vehicle) control was included.	fulfilled
5	An appropriate positive control was included, and the expected result was observed from this treatment.	fulfilled	CYP3A4 inducer Rifampin; CYP2C9 inducer Carbamazepine
	Test System
6	A reliable and sensitive test system (e.g., cell line / cells/ tissue / organ / embryo / sub-cellular fractions) with metabolic competence, if relevant, was used for investigating the test compound and endpoints.	fulfilled	HepG2
7	Conditions for cultivation and/or maintenance of the cell line / cells / tissue / organ /embryo / sub-cellular fractions (incubation temperature, humidity, CO2 concentration, media used, number of cell passages, control of contamination) were appropriate.	fulfilled
	Administration of the test compound
8	The duration of exposure was suitable for the test system and investigated endpoints.	fulfilled
9	The concentrations used were suitable for the test system and investigated endpoints.	fulfilled
10	The test conditions during and after exposure to the test compound were suitable (media and serum used, cell density, incubation temperature, humidity, CO2 concentration).	fulfilled
	Data collection and analysis
11	Reliable and sensitive tests and/or analytical methods were used for investigating the endpoints.	fulfilled
12	Sufficient numbers of replicates or repetitions of the experiment were used to generate reliable and valid results.	fulfilled	N=3, table 3
13	Measurements were collected at suitable time points in order to generate sensitive, valid and reliable data.	REMOVE
14	Cytotoxicity was measured and the test compound did not cause cytotoxicity that significantly affected the results.	fulfilled	cell viability by CCK8, cytotoxic by LDH
15	The statistical methods were clearly described and do not seem inappropriate, unusual or unfamiliar.	fulfilled	mean ± SD, ANOVA
	Other
16	Are there any other aspects of study design, performance or reporting that influence reliability?
	RELEVANCE	SELECTION	COMMENT
1	The identity of the tested substance
2	The test system used
3	The endpoint studied
4	The concentrations used
			% FULFILLED CRITERIA							% FULFILLED CRITERIA
			REPORTING	METHOD						REPORTING	METHOD
		Study overall	86.8421	100					Σ (section)	16.5	12
		Test compounds and controls	62.5	100					% (section)	86.8421	100
		Test system	100	100					No. of removed items (section)	4	3
		Administration of test compound	100	100					Total no. of criteria (section)	19	12
		Data collection and analysis	100	100					Max. no. of criteria (section)	23	15
		Funding and competing interests	50
			REPORTING QUALITY						REPORTING	Test compounds	Test system	Test compound administration	Data collection	Funding
			Fulfilled	Partially fulfilled	Not fulfilled	Not determined			Σ (section)	2.5	5	4	4	1
		Test compound and controls	2	1	1	0			% (section)	62.5	100	100	100	50
		Test System	5	0	0	0			No. of removed criteria (section)	1	2	0	1	0
		Administration of test compound	4	0	0	0			Total no. of criteria (section)	4	5	4	4	2
		Data collection and analysis	4	0	0	0			Max. no. of criteria (section)	5	7	4	5	2
		Funding and competing interests	1	0	1	0
									METHOD	Test compounds	Test system	Test compound administration	Data collection	Funding
									Σ (section)	3	2	3	4
									% (section)	100	100	100	100
									No. of removed criteria (section)	2	0	0	1
									Total no. of criteria (section)	3	2	3	4
									Max. no. of criteria (section)	5	2	3	5
			METHODOLOGICAL QUALITY
			Fulfilled	Partially fulfilled	Not fulfilled	Not determined
		Test compound and controls	3	0	0	0
		Test System	2	0	0	0
		Administration of the test compound	3	0	0	0
		Data collection and analysis	4	0	0	0
			RELEVANCE
			Directly relevant	Indirectly relevant	Not relevant
		Test substance	0	0	0
		Test system	0	0	0
		Endpoint	0	0	0
		Concentration	0	0	0
		Relevance	0	0	0

## Sheet: Wang et al., 2012
SciRAPinvitro tool version 2.1. This tool consists of 3 sections: methodological quality, reporting quality, and relevance. You can evaluate either of these sections, or all. For each quality criterion or relevance item, choose one of the options from the drop-down menu in the "SELECTION" column (fulfilled, partially fulfilled, not fulfilled, or not determined for reporting and methodological qua…
no.	REPORTING QUALITY	SELECTION	COMMENT							SELECTION VALUES FOR METHODOLOGICAL AND REPORTING QUALITY
	Test compound and controls									fulfilled	1
1	The chemical name or other identification, such as CAS-number, of the test compound was given.	partially fulfilled	cpd, name and batch# only							partially fulfilled	0.5
2	The purity of the test compound was stated or is traceable according to information given regarding manufacturer and lot/batch number. In case of mixtures, the composition of different constituents was stated.	fulfilled	>95%							not fulfilled	0
3	The solubility of the test compound was described.	REMOVE								not determined	0
4	The solvent (vehicle) was described.	fulfilled	medium without fetal bovine serum, p12, 2.3							REMOVE
5	It was stated that a solvent (vehicle) control was included.	fulfilled	p13, 2.7; p14, 3.1							SELECTION VALUES FOR RELEVANCE
	Test System									directly relevant	1
6	The test system (e.g., cell line / cells/ tissue / organ / embryo / sub-cellular fractions) was described.	fulfilled	HepG2							indirectly relevant	0.5
7	The source of the test system was stated.	fulfilled	ECACC							not relevant	0
8	The metabolic competence, i.e., competence of the test system to metabolize the test compound into an active metabolite was described.	REMOVE
9	The number of cell passages of the cell line used, was stated. (Remove this criterion if the study was not conducted in a cell line.)	REMOVE
10	Composition of media was described, including use of serum, antibiotics, etc.	fulfilled	DMEM, 10% FBS, 100 U/ml streptomycin,100 mg/ml penicillin, 4 mM L-glutamine, 1% NEAA, 1 mM sodium pyruvate
11	Incubation temperature, humidity, and CO2 concentration were described.	fulfilled	37°C, 5% CO2 humidified incubator
12	Measures taken for avoiding or screening for contamination by mycoplasma, bacteria, fungi and virus were described.	fulfilled	antibiotic
	Administration of test compound
13	The administered dose levels or concentrations were stated.	fulfilled	50, 100, 250 and 500uM
14	Cell density or number of cells used during treatment was described. (Remove this criterion if the study was not conducted in a cell line.)	fulfilled	2x10^5 cells in 24-well, 80% confluency
15	The duration of treatment was stated.	fulfilled	mRNA: 12 h; WB: 24 h; Transfection asssay: 12, 24 or 36 h
16	The number of replicates per dose level/concentration or the number of times the experiment was repeated was stated.	fulfilled	N=3
	Data collection and analysis
17	The tests and/or analytical methods used were sufficiently described to allow for evaluation of reliability of results.	fulfilled	mean ± SD and the two-tailed student’s t
18	The time points for data collection were stated.	REMOVE	2, 6, 12, 24 or 36 h
19	It was stated that the effect of the test compound on cytotoxicity was measured.	not fulfilled	not clearly stated
20	All results were clearly presented.	partially fulfilled	no exact data presented, only chart or image
21	The statistical methods and software used were described.	not fulfilled	not described
	Funding and competing interests
22	The funding sources for the study were stated.	fulfilled	p19
23	Any competing interests were disclosed or it was explicitly stated that the authors did not have any competing interests.	not fulfilled
	Other
24	Was all information that is indispensable for evaluating the reliability of data given? This includes information on the test compound and controls, test system, study design or study performance.
	METHODOLOGICAL QUALITY	SELECTION	COMMENT
	Test compound and controls
1	The test compound or mixture was unlikely to contain any impurities that may significantly have affected the results of the study.	REMOVE
2	It was likely that the test compound was soluble at the concentrations used.	REMOVE
3	An appropriate solvent (vehicle) was used that is not expected to interfere with the results of the study at the concentration used.	fulfilled
4	A solvent (vehicle) control was included.	fulfilled
5	An appropriate positive control was included, and the expected result was observed from this treatment.	fulfilled	Rifampin
	Test System
6	A reliable and sensitive test system (e.g., cell line / cells/ tissue / organ / embryo / sub-cellular fractions) with metabolic competence, if relevant, was used for investigating the test compound and endpoints.	fulfilled	HepG2
7	Conditions for cultivation and/or maintenance of the cell line / cells / tissue / organ /embryo / sub-cellular fractions (incubation temperature, humidity, CO2 concentration, media used, number of cell passages, control of contamination) were appropriate.	fulfilled
	Administration of the test compound
8	The duration of exposure was suitable for the test system and investigated endpoints.	fulfilled
9	The concentrations used were suitable for the test system and investigated endpoints.	not determined	No cytotoxicity info
10	The test conditions during and after exposure to the test compound were suitable (media and serum used, cell density, incubation temperature, humidity, CO2 concentration).	fulfilled
	Data collection and analysis
11	Reliable and sensitive tests and/or analytical methods were used for investigating the endpoints.	fulfilled
12	Sufficient numbers of replicates or repetitions of the experiment were used to generate reliable and valid results.	fulfilled	N=3
13	Measurements were collected at suitable time points in order to generate sensitive, valid and reliable data.	REMOVE	2, 6, 12, 24 or 36 h
14	Cytotoxicity was measured and the test compound did not cause cytotoxicity that significantly affected the results.	not fulfilled	not clearly stated
15	The statistical methods were clearly described and do not seem inappropriate, unusual or unfamiliar.	fulfilled	mean ± SD and the two-tailed student’s t
	Other
16	Are there any other aspects of study design, performance or reporting that influence reliability?
	RELEVANCE	SELECTION	COMMENT
1	The identity of the tested substance
2	The test system used
3	The endpoint studied
4	The concentrations used
			% FULFILLED CRITERIA							% FULFILLED CRITERIA
			REPORTING	METHOD						REPORTING	METHOD
		Study overall	78.9474	83.3333					Σ (section)	15	10
		Test compounds and controls	87.5	100					% (section)	78.9474	83.3333
		Test system	100	100					No. of removed items (section)	4	3
		Administration of test compound	100	66.6667					Total no. of criteria (section)	19	12
		Data collection and analysis	37.5	75					Max. no. of criteria (section)	23	15
		Funding and competing interests	50
			REPORTING QUALITY						REPORTING	Test compounds	Test system	Test compound administration	Data collection	Funding
			Fulfilled	Partially fulfilled	Not fulfilled	Not determined			Σ (section)	3.5	5	4	1.5	1
		Test compound and controls	3	1	0	0			% (section)	87.5	100	100	37.5	50
		Test System	5	0	0	0			No. of removed criteria (section)	1	2	0	1	0
		Administration of test compound	4	0	0	0			Total no. of criteria (section)	4	5	4	4	2
		Data collection and analysis	1	1	2	0			Max. no. of criteria (section)	5	7	4	5	2
		Funding and competing interests	1	0	1	0
									METHOD	Test compounds	Test system	Test compound administration	Data collection	Funding
									Σ (section)	3	2	2	3
									% (section)	100	100	66.6667	75
									No. of removed criteria (section)	2	0	0	1
									Total no. of criteria (section)	3	2	3	4
									Max. no. of criteria (section)	5	2	3	5
			METHODOLOGICAL QUALITY
			Fulfilled	Partially fulfilled	Not fulfilled	Not determined
		Test compound and controls	3	0	0	0
		Test System	2	0	0	0
		Administration of the test compound	2	0	0	1
		Data collection and analysis	3	0	1	0
			RELEVANCE
			Directly relevant	Indirectly relevant	Not relevant
		Test substance	0	0	0
		Test system	0	0	0
		Endpoint	0	0	0
		Concentration	0	0	0
		Relevance	0	0	0

## Sheet: XIA et al., 2012
SciRAPinvitro tool version 2.1. This tool consists of 3 sections: methodological quality, reporting quality, and relevance. You can evaluate either of these sections, or all. For each quality criterion or relevance item, choose one of the options from the drop-down menu in the "SELECTION" column (fulfilled, partially fulfilled, not fulfilled, or not determined for reporting and methodological qua…
no.	REPORTING QUALITY	SELECTION	COMMENT							SELECTION VALUES FOR METHODOLOGICAL AND REPORTING QUALITY
	Test compound and controls									fulfilled	1
1	The chemical name or other identification, such as CAS-number, of the test compound was given.	partially fulfilled	cpd, name and batch# only							partially fulfilled	0.5
2	The purity of the test compound was stated or is traceable according to information given regarding manufacturer and lot/batch number. In case of mixtures, the composition of different constituents was stated.	not fulfilled	purity not described							not fulfilled	0
3	The solubility of the test compound was described.	REMOVE								not determined	0
4	The solvent (vehicle) was described.	fulfilled	complete medium, p370, 1.5							REMOVE
5	It was stated that a solvent (vehicle) control was included.	fulfilled	0.1％DMSO complete media, p370, 1.6							SELECTION VALUES FOR RELEVANCE
	Test System									directly relevant	1
6	The test system (e.g., cell line / cells/ tissue / organ / embryo / sub-cellular fractions) was described.	fulfilled	LS174T							indirectly relevant	0.5
7	The source of the test system was stated.	fulfilled	p370, 1.1							not relevant	0
8	The metabolic competence, i.e., competence of the test system to metabolize the test compound into an active metabolite was described.	REMOVE
9	The number of cell passages of the cell line used, was stated. (Remove this criterion if the study was not conducted in a cell line.)	REMOVE
10	Composition of media was described, including use of serum, antibiotics, etc.	fulfilled	RPMI, 10% FBS
11	Incubation temperature, humidity, and CO2 concentration were described.	fulfilled	37°C, 5% CO2
12	Measures taken for avoiding or screening for contamination by mycoplasma, bacteria, fungi and virus were described.	not fulfilled	not described
	Administration of test compound
13	The administered dose levels or concentrations were stated.	fulfilled	5, 10, 20, 40, 80uM
14	Cell density or number of cells used during treatment was described. (Remove this criterion if the study was not conducted in a cell line.)	fulfilled	9x10^4 / 96 well, reach 85%–90%
15	The duration of treatment was stated.	fulfilled	24 h
16	The number of replicates per dose level/concentration or the number of times the experiment was repeated was stated.	fulfilled	N=5
	Data collection and analysis
17	The tests and/or analytical methods used were sufficiently described to allow for evaluation of reliability of results.	fulfilled	One-way ANOVA; linear regression
18	The time points for data collection were stated.	REMOVE	12, 24, 48 hours
19	It was stated that the effect of the test compound on cytotoxicity was measured.	fulfilled	cell viability, MTT assay
20	All results were clearly presented.	partially fulfilled	chart only, actual data not shown
21	The statistical methods and software used were described.	fulfilled	SPSS 13.0
	Funding and competing interests
22	The funding sources for the study were stated.	fulfilled	p369
23	Any competing interests were disclosed or it was explicitly stated that the authors did not have any competing interests.	not fulfilled
	Other
24	Was all information that is indispensable for evaluating the reliability of data given? This includes information on the test compound and controls, test system, study design or study performance.
	METHODOLOGICAL QUALITY	SELECTION	COMMENT
	Test compound and controls
1	The test compound or mixture was unlikely to contain any impurities that may significantly have affected the results of the study.	REMOVE	no purity info
2	It was likely that the test compound was soluble at the concentrations used.	REMOVE
3	An appropriate solvent (vehicle) was used that is not expected to interfere with the results of the study at the concentration used.	fulfilled
4	A solvent (vehicle) control was included.	fulfilled
5	An appropriate positive control was included, and the expected result was observed from this treatment.	fulfilled	Rifampin
	Test System
6	A reliable and sensitive test system (e.g., cell line / cells/ tissue / organ / embryo / sub-cellular fractions) with metabolic competence, if relevant, was used for investigating the test compound and endpoints.	fulfilled	LS174T
7	Conditions for cultivation and/or maintenance of the cell line / cells / tissue / organ /embryo / sub-cellular fractions (incubation temperature, humidity, CO2 concentration, media used, number of cell passages, control of contamination) were appropriate.	fulfilled
	Administration of the test compound
8	The duration of exposure was suitable for the test system and investigated endpoints.	fulfilled
9	The concentrations used were suitable for the test system and investigated endpoints.	fulfilled
10	The test conditions during and after exposure to the test compound were suitable (media and serum used, cell density, incubation temperature, humidity, CO2 concentration).	fulfilled
	Data collection and analysis
11	Reliable and sensitive tests and/or analytical methods were used for investigating the endpoints.	fulfilled
12	Sufficient numbers of replicates or repetitions of the experiment were used to generate reliable and valid results.	fulfilled	N=5
13	Measurements were collected at suitable time points in order to generate sensitive, valid and reliable data.	REMOVE	12, 24, 48 hours
14	Cytotoxicity was measured and the test compound did not cause cytotoxicity that significantly affected the results.	fulfilled	cell viability, MTT assay
15	The statistical methods were clearly described and do not seem inappropriate, unusual or unfamiliar.	fulfilled	One-way ANOVA; linear regression
	Other
16	Are there any other aspects of study design, performance or reporting that influence reliability?
	RELEVANCE	SELECTION	COMMENT
1	The identity of the tested substance
2	The test system used
3	The endpoint studied
4	The concentrations used
			% FULFILLED CRITERIA							% FULFILLED CRITERIA
			REPORTING	METHOD						REPORTING	METHOD
		Study overall	78.9474	100					Σ (section)	15	12
		Test compounds and controls	62.5	100					% (section)	78.9474	100
		Test system	80	100					No. of removed items (section)	4	3
		Administration of test compound	100	100					Total no. of criteria (section)	19	12
		Data collection and analysis	87.5	100					Max. no. of criteria (section)	23	15
		Funding and competing interests	50
			REPORTING QUALITY						REPORTING	Test compounds	Test system	Test compound administration	Data collection	Funding
			Fulfilled	Partially fulfilled	Not fulfilled	Not determined			Σ (section)	2.5	4	4	3.5	1
		Test compound and controls	2	1	1	0			% (section)	62.5	80	100	87.5	50
		Test System	4	0	1	0			No. of removed criteria (section)	1	2	0	1	0
		Administration of test compound	4	0	0	0			Total no. of criteria (section)	4	5	4	4	2
		Data collection and analysis	3	1	0	0			Max. no. of criteria (section)	5	7	4	5	2
		Funding and competing interests	1	0	1	0
									METHOD	Test compounds	Test system	Test compound administration	Data collection	Funding
									Σ (section)	3	2	3	4
									% (section)	100	100	100	100
									No. of removed criteria (section)	2	0	0	1
									Total no. of criteria (section)	3	2	3	4
									Max. no. of criteria (section)	5	2	3	5
			METHODOLOGICAL QUALITY
			Fulfilled	Partially fulfilled	Not fulfilled	Not determined
		Test compound and controls	3	0	0	0
		Test System	2	0	0	0
		Administration of the test compound	3	0	0	0
		Data collection and analysis	4	0	0	0
			RELEVANCE
			Directly relevant	Indirectly relevant	Not relevant
		Test substance	0	0	0
		Test system	0	0	0
		Endpoint	0	0	0
		Concentration	0	0	0
		Relevance	0	0	0

## Sheet: ZHANG et al., 2022
SciRAPinvitro tool version 2.1. This tool consists of 3 sections: methodological quality, reporting quality, and relevance. You can evaluate either of these sections, or all. For each quality criterion or relevance item, choose one of the options from the drop-down menu in the "SELECTION" column (fulfilled, partially fulfilled, not fulfilled, or not determined for reporting and methodological qua…
no.	REPORTING QUALITY	SELECTION	COMMENT							SELECTION VALUES FOR METHODOLOGICAL AND REPORTING QUALITY
	Test compound and controls									fulfilled	1
1	The chemical name or other identification, such as CAS-number, of the test compound was given.	partially fulfilled	cpd, name and batch# only							partially fulfilled	0.5
2	The purity of the test compound was stated or is traceable according to information given regarding manufacturer and lot/batch number. In case of mixtures, the composition of different constituents was stated.	fulfilled	0.98							not fulfilled	0
3	The solubility of the test compound was described.	REMOVE								not determined	0
4	The solvent (vehicle) was described.	fulfilled	RF2 without antibiotic, p44, 2.4							REMOVE
5	It was stated that a solvent (vehicle) control was included.	fulfilled	solvent control described, p44, 2.1							SELECTION VALUES FOR RELEVANCE
	Test System									directly relevant	1
6	The test system (e.g., cell line / cells/ tissue / organ / embryo / sub-cellular fractions) was described.	fulfilled	L02							indirectly relevant	0.5
7	The source of the test system was stated.	fulfilled	ATCC							not relevant	0
8	The metabolic competence, i.e., competence of the test system to metabolize the test compound into an active metabolite was described.	REMOVE
9	The number of cell passages of the cell line used, was stated. (Remove this criterion if the study was not conducted in a cell line.)	REMOVE	P3, p44, 1.3
10	Composition of media was described, including use of serum, antibiotics, etc.	fulfilled	RPMI, 10% FBS
11	Incubation temperature, humidity, and CO2 concentration were described.	fulfilled	37°C, 5% CO2
12	Measures taken for avoiding or screening for contamination by mycoplasma, bacteria, fungi and virus were described.	not fulfilled	not described
	Administration of test compound
13	The administered dose levels or concentrations were stated.	fulfilled	10, 20, 50 uM
14	Cell density or number of cells used during treatment was described. (Remove this criterion if the study was not conducted in a cell line.)	fulfilled	2.5×10^5/24 well
15	The duration of treatment was stated.	fulfilled	24 h
16	The number of replicates per dose level/concentration or the number of times the experiment was repeated was stated.	fulfilled	N=3
	Data collection and analysis
17	The tests and/or analytical methods used were sufficiently described to allow for evaluation of reliability of results.	fulfilled	mean±SD, ANOVA, t-tests
18	The time points for data collection were stated.	REMOVE
19	It was stated that the effect of the test compound on cytotoxicity was measured.	fulfilled	by various assays
20	All results were clearly presented.	fulfilled
21	The statistical methods and software used were described.	fulfilled	GraphPad Prism 8.0
	Funding and competing interests
22	The funding sources for the study were stated.	fulfilled	p42
23	Any competing interests were disclosed or it was explicitly stated that the authors did not have any competing interests.	fulfilled	p50
	Other
24	Was all information that is indispensable for evaluating the reliability of data given? This includes information on the test compound and controls, test system, study design or study performance.
	METHODOLOGICAL QUALITY	SELECTION	COMMENT
	Test compound and controls
1	The test compound or mixture was unlikely to contain any impurities that may significantly have affected the results of the study.	REMOVE
2	It was likely that the test compound was soluble at the concentrations used.	REMOVE
3	An appropriate solvent (vehicle) was used that is not expected to interfere with the results of the study at the concentration used.	fulfilled
4	A solvent (vehicle) control was included.	fulfilled
5	An appropriate positive control was included, and the expected result was observed from this treatment.	fulfilled	Rifampin
	Test System
6	A reliable and sensitive test system (e.g., cell line / cells/ tissue / organ / embryo / sub-cellular fractions) with metabolic competence, if relevant, was used for investigating the test compound and endpoints.	fulfilled	L02
7	Conditions for cultivation and/or maintenance of the cell line / cells / tissue / organ /embryo / sub-cellular fractions (incubation temperature, humidity, CO2 concentration, media used, number of cell passages, control of contamination) were appropriate.	fulfilled
	Administration of the test compound
8	The duration of exposure was suitable for the test system and investigated endpoints.	fulfilled
9	The concentrations used were suitable for the test system and investigated endpoints.	fulfilled
10	The test conditions during and after exposure to the test compound were suitable (media and serum used, cell density, incubation temperature, humidity, CO2 concentration).	fulfilled
	Data collection and analysis
11	Reliable and sensitive tests and/or analytical methods were used for investigating the endpoints.	fulfilled
12	Sufficient numbers of replicates or repetitions of the experiment were used to generate reliable and valid results.	fulfilled	N=3
13	Measurements were collected at suitable time points in order to generate sensitive, valid and reliable data.	REMOVE
14	Cytotoxicity was measured and the test compound did not cause cytotoxicity that significantly affected the results.	fulfilled	CCK-8, LDH, Hoechst 33342 viability
15	The statistical methods were clearly described and do not seem inappropriate, unusual or unfamiliar.	fulfilled	mean±SD, ANOVA, t-tests
	Other
16	Are there any other aspects of study design, performance or reporting that influence reliability?
	RELEVANCE	SELECTION	COMMENT
1	The identity of the tested substance
2	The test system used
3	The endpoint studied
4	The concentrations used
			% FULFILLED CRITERIA							% FULFILLED CRITERIA
			REPORTING	METHOD						REPORTING	METHOD
		Study overall	92.1053	100					Σ (section)	17.5	12
		Test compounds and controls	87.5	100					% (section)	92.1053	100
		Test system	80	100					No. of removed items (section)	4	3
		Administration of test compound	100	100					Total no. of criteria (section)	19	12
		Data collection and analysis	100	100					Max. no. of criteria (section)	23	15
		Funding and competing interests	100
			REPORTING QUALITY						REPORTING	Test compounds	Test system	Test compound administration	Data collection	Funding
			Fulfilled	Partially fulfilled	Not fulfilled	Not determined			Σ (section)	3.5	4	4	4	2
		Test compound and controls	3	1	0	0			% (section)	87.5	80	100	100	100
		Test System	4	0	1	0			No. of removed criteria (section)	1	2	0	1	0
		Administration of test compound	4	0	0	0			Total no. of criteria (section)	4	5	4	4	2
		Data collection and analysis	4	0	0	0			Max. no. of criteria (section)	5	7	4	5	2
		Funding and competing interests	2	0	0	0
									METHOD	Test compounds	Test system	Test compound administration	Data collection	Funding
									Σ (section)	3	2	3	4
									% (section)	100	100	100	100
									No. of removed criteria (section)	2	0	0	1
									Total no. of criteria (section)	3	2	3	4
									Max. no. of criteria (section)	5	2	3	5
			METHODOLOGICAL QUALITY
			Fulfilled	Partially fulfilled	Not fulfilled	Not determined
		Test compound and controls	3	0	0	0
		Test System	2	0	0	0
		Administration of the test compound	3	0	0	0
		Data collection and analysis	4	0	0	0
			RELEVANCE
			Directly relevant	Indirectly relevant	Not relevant
		Test substance	0	0	0
		Test system	0	0	0
		Endpoint	0	0	0
		Concentration	0	0	0
		Relevance	0	0	0

## Sheet: Lau et al., 2013
SciRAPinvitro tool version 2.1. This tool consists of 3 sections: methodological quality, reporting quality, and relevance. You can evaluate either of these sections, or all. For each quality criterion or relevance item, choose one of the options from the drop-down menu in the "SELECTION" column (fulfilled, partially fulfilled, not fulfilled, or not determined for reporting and methodological qua…
no.	REPORTING QUALITY	SELECTION	COMMENT							SELECTION VALUES FOR METHODOLOGICAL AND REPORTING QUALITY
	Test compound and controls									fulfilled	1
1	The chemical name or other identification, such as CAS-number, of the test compound was given.	fulfilled	Ethanol extract							partially fulfilled	0.5
2	The purity of the test compound was stated or is traceable according to information given regarding manufacturer and lot/batch number. In case of mixtures, the composition of different constituents was stated.	fulfilled	Ethanol extract							not fulfilled	0
3	The solubility of the test compound was described.	REMOVE								not determined	0
4	The solvent (vehicle) was described.	fulfilled	final organic solvent conc: 0.3% v/v of DMSO or EtOH, p545, 2.5							REMOVE
5	It was stated that a solvent (vehicle) control was included.	fulfilled	inhibition % compare to ketoconazole positive control							SELECTION VALUES FOR RELEVANCE
	Test System									directly relevant	1
6	The test system (e.g., cell line / cells/ tissue / organ / embryo / sub-cellular fractions) was described.	fulfilled	Supersome for Inhibition and LS180 for induction							indirectly relevant	0.5
7	The source of the test system was stated.	fulfilled	BD; ATCC							not relevant	0
8	The metabolic competence, i.e., competence of the test system to metabolize the test compound into an active metabolite was described.	REMOVE
9	The number of cell passages of the cell line used, was stated. (Remove this criterion if the study was not conducted in a cell line.)	REMOVE
10	Composition of media was described, including use of serum, antibiotics, etc.	fulfilled	RF10, 25mM HEPES & Glutamine, 100U/ml P/S
11	Incubation temperature, humidity, and CO2 concentration were described.	fulfilled	37°C, 5% CO2 humidified incubator
12	Measures taken for avoiding or screening for contamination by mycoplasma, bacteria, fungi and virus were described.	fulfilled	antibiotic
	Administration of test compound
13	The administered dose levels or concentrations were stated.	fulfilled	Serial dilution; 33, 100, 250 ug/mL, p544, 2.4
14	Cell density or number of cells used during treatment was described. (Remove this criterion if the study was not conducted in a cell line.)	not fulfilled	no info
15	The duration of treatment was stated.	fulfilled	30min; 24 hours
16	The number of replicates per dose level/concentration or the number of times the experiment was repeated was stated.	fulfilled	N=2; N=4, described in figure 1 & 2
	Data collection and analysis
17	The tests and/or analytical methods used were sufficiently described to allow for evaluation of reliability of results.	fulfilled	two tailed Student's t-test, α=0.05
18	The time points for data collection were stated.	REMOVE
19	It was stated that the effect of the test compound on cytotoxicity was measured.	fulfilled	Alamar Blue assay to test cell viability
20	All results were clearly presented.	partially fulfilled	no exact data for reporter gene assay
21	The statistical methods and software used were described.	fulfilled	SPSS 16.0
	Funding and competing interests
22	The funding sources for the study were stated.	fulfilled	p548
23	Any competing interests were disclosed or it was explicitly stated that the authors did not have any competing interests.	not fulfilled
	Other
24	Was all information that is indispensable for evaluating the reliability of data given? This includes information on the test compound and controls, test system, study design or study performance.
	METHODOLOGICAL QUALITY	SELECTION	COMMENT
	Test compound and controls
1	The test compound or mixture was unlikely to contain any impurities that may significantly have affected the results of the study.	REMOVE	Ethanol extract
2	It was likely that the test compound was soluble at the concentrations used.	REMOVE
3	An appropriate solvent (vehicle) was used that is not expected to interfere with the results of the study at the concentration used.	fulfilled
4	A solvent (vehicle) control was included.	fulfilled	activity compare to positive control
5	An appropriate positive control was included, and the expected result was observed from this treatment.	fulfilled	ketoconazole, Rifampin
	Test System
6	A reliable and sensitive test system (e.g., cell line / cells/ tissue / organ / embryo / sub-cellular fractions) with metabolic competence, if relevant, was used for investigating the test compound and endpoints.	fulfilled	HLM; LS180
7	Conditions for cultivation and/or maintenance of the cell line / cells / tissue / organ /embryo / sub-cellular fractions (incubation temperature, humidity, CO2 concentration, media used, number of cell passages, control of contamination) were appropriate.	fulfilled
	Administration of the test compound
8	The duration of exposure was suitable for the test system and investigated endpoints.	fulfilled
9	The concentrations used were suitable for the test system and investigated endpoints.	fulfilled
10	The test conditions during and after exposure to the test compound were suitable (media and serum used, cell density, incubation temperature, humidity, CO2 concentration).	fulfilled
	Data collection and analysis
11	Reliable and sensitive tests and/or analytical methods were used for investigating the endpoints.	fulfilled
12	Sufficient numbers of replicates or repetitions of the experiment were used to generate reliable and valid results.	fulfilled	N=2; N=4, described in figure 1 & 2
13	Measurements were collected at suitable time points in order to generate sensitive, valid and reliable data.	REMOVE
14	Cytotoxicity was measured and the test compound did not cause cytotoxicity that significantly affected the results.	fulfilled	cell viability by Alamar Blue assay
15	The statistical methods were clearly described and do not seem inappropriate, unusual or unfamiliar.	fulfilled	two tailed Student's t-test, α=0.05
	Other
16	Are there any other aspects of study design, performance or reporting that influence reliability?
	RELEVANCE	SELECTION	COMMENT
1	The identity of the tested substance
2	The test system used
3	The endpoint studied
4	The concentrations used
			% FULFILLED CRITERIA							% FULFILLED CRITERIA
			REPORTING	METHOD						REPORTING	METHOD
		Study overall	86.8421	100					Σ (section)	16.5	12
		Test compounds and controls	100	100					% (section)	86.8421	100
		Test system	100	100					No. of removed items (section)	4	3
		Administration of test compound	75	100					Total no. of criteria (section)	19	12
		Data collection and analysis	87.5	100					Max. no. of criteria (section)	23	15
		Funding and competing interests	50
			REPORTING QUALITY						REPORTING	Test compounds	Test system	Test compound administration	Data collection	Funding
			Fulfilled	Partially fulfilled	Not fulfilled	Not determined			Σ (section)	4	5	3	3.5	1
		Test compound and controls	4	0	0	0			% (section)	100	100	75	87.5	50
		Test System	5	0	0	0			No. of removed criteria (section)	1	2	0	1	0
		Administration of test compound	3	0	1	0			Total no. of criteria (section)	4	5	4	4	2
		Data collection and analysis	3	1	0	0			Max. no. of criteria (section)	5	7	4	5	2
		Funding and competing interests	1	0	1	0
									METHOD	Test compounds	Test system	Test compound administration	Data collection	Funding
									Σ (section)	3	2	3	4
									% (section)	100	100	100	100
									No. of removed criteria (section)	2	0	0	1
									Total no. of criteria (section)	3	2	3	4
									Max. no. of criteria (section)	5	2	3	5
			METHODOLOGICAL QUALITY
			Fulfilled	Partially fulfilled	Not fulfilled	Not determined
		Test compound and controls	3	0	0	0
		Test System	2	0	0	0
		Administration of the test compound	3	0	0	0
		Data collection and analysis	4	0	0	0
			RELEVANCE
			Directly relevant	Indirectly relevant	Not relevant
		Test substance	0	0	0
		Test system	0	0	0
		Endpoint	0	0	0
		Concentration	0	0	0
		Relevance	0	0	0

[truncated: 14 more sheets: Zhang et al., 2013, Dong et al., 2008, LI et al., 2020, Hu et al., 2015, MAO et al., 2012, Wang et al., 2010, Wang & Yeung, 2012, XU et al., 2015, Chen et al., 2023, GUO et al., 2014, HE et al., 2009, Lv et al., 2015, Sevior et al., 2010, Zhang et al., 2017]
