# Supplementary material for: Cardioprotective Chinese herbs and antiretroviral drug metabolism: a systematic review of in vitro evidence
Source: Front Pharmacol. 2025 Nov 20;16:1627058. doi: 10.3389/fphar.2025.1627058 (PMC12675451; doi:10.3389/fphar.2025.1627058)
Supplement: Supplementary file 10 [file Table8.xlsx]

## Sheet: Supplementary Table 8.1
Supplementary Table 8.1. Key Findings from Induction and Inhibition Assays in Studies Involving S. miltiorrhiza.
Induction Assays Conducted in Human Cell Lines
Study	Extract/Compound	PXR-3A4 Activation	mRNA Expression	Protein Expression	CAR-3A4 Activation
(Author/Year)		(Fold Changes)	(Fold Changes)	(Fold Changes)	(Fold Changes)
Yu/2009	Ethanolic Extract	2.6**
Yu/2009	Aqueous Extract	NE
Ma/2018	Cryptotanshinone			3A4: 2.4*
Huang/2011	Cryptotanshinone				NE
Yu/2009	Cryptotanshinone	7.3***	3A4: 4.4***
Wang/2015	Cryptotanshinone		3A4: 0.31-0.80*	3A4: 0.60-0.91
			2C9: 0.81-1.14	2C9: 0.83-1.19
Huang/2011	Salvianolic acid B				Mild induction (NR)
Wang/2011	Salvianolic acid B		3A4: 0.5-0.7*
Huang/2011	Tanshinone I				NE
Yu/2009	Tanshinone I		3A4: NE
Huang/2011	Tanshinone IIA				Mild induction (NR)
Yu/2009	Tanshinone IIA	4.3***	3A4: 3.1**
Ma/2018	Tanshinone IIA			3A4: 2.1*
Inhibition Assays Conducted in Human Liver Microsomes
Study	Extract/Compound	IC50	Ki	Inhibition Type	Relative Activity (%)	Inhibition Rate (%)
(Author/Year)
Hu/2015	Ethanolic Extract	2C19: 30.9ug/ml	2C19: 8.7ug/ml	2C19: Mixed type
Wang & Yeung/2012	Ethanolic Extract	3A4: 17.5ug/ml	3A4: 11.9ug/ml	3A4: noncompetitive
Mao/2012	Ethanolic Extract				3A4: <25
Hu/2015	Aqueous Extract	2C19: >100uM
Hu/2015	Cryptotanshinone	2C19: >100uM
Wang/2010	Cryptotanshinone	2C9: 23.86uM	2C9: 22.9uM	2C9: competitive
		3A4: >100uM	3A4: 120.4uM	3A4: competitive
Xu/2015	Cryptotanshinone					2C9: <10
						2C19: <10
						2D6: <10
						3A4: <10
Xu/2015	Salvianolic acid B	3A4: 12.35uM				2C9: <10
						2C19: <10
						2D6: <10
						3A4: >10
Hu/2015	Tanshinone I	2C19: >100uM
Wang/2010	Tanshinone I	2C9: >100uM	2C9: 51.2uM	2C9: competitive
		3A4: >100uM	3A4: 86.9uM	3A4: competitive
Xu/2015	Tanshinone I					2C9: <10
						2C19: <10
						2D6: <10
						3A4: <10
Hu/2015	Tanshinone IIA	2C19: >100uM
Wang/2010	Tanshinone IIA	2C9: >100uM	2C9: 61.6uM	2C9: competitive
		3A4: >100uM	3A4: 218.7uM	3A4: competitive
Xu/2015	Tanshinone IIA	2D6: 13.47uM				2C9: <10
						2C19: <10
						2D6: >10
						3A4: <10
Abbreviations: NE: no activation, no induction or no inhibition; NR: data not reported; * p<0.05; **p<0.01; *** p<0.001
